# Supplementary material for: All-organic polymeric materials with high refractive index and excellent transparency
Source: Nat Commun. 2023 Jun 14;14:3524. doi: 10.1038/s41467-023-39125-w (PMC10267154; doi:10.1038/s41467-023-39125-w)
Supplement: Supplementary file 4 — Supplementary Data 1 [file 41467_2023_39125_MOESM4_ESM.cif]

data_1
_audit_creation_date               2023-03-29
_audit_creation_method
;
Olex2 1.5
(compiled 2022.04.07 svn.rca3783a0 for OlexSys, GUI svn.r6498)
;
_shelx_SHELXL_version_number       '2019/2'
_audit_contact_author_address      ?
_audit_contact_author_email        ?
_audit_contact_author_name         ''
_audit_contact_author_phone        ?
_publ_contact_author_id_orcid      ?
_publ_section_references
;
Dolomanov, O.V., Bourhis, L.J., Gildea, R.J, Howard, J.A.K. & Puschmann, H.
 (2009), J. Appl. Cryst. 42, 339-341.

Sheldrick, G.M. (2015). Acta Cryst. A71, 3-8.

Sheldrick, G.M. (2015). Acta Cryst. C71, 3-8.
;
_chemical_name_common              ?
_chemical_name_systematic          ?
_chemical_formula_moiety           'C22 H19 Br S2'
_chemical_formula_sum              'C22 H19 Br S2'
_chemical_formula_weight           427.40
_chemical_melting_point            ?
loop_
  _atom_type_symbol
  _atom_type_description
  _atom_type_scat_dispersion_real
  _atom_type_scat_dispersion_imag
  _atom_type_scat_source
 'C' 'C' 0.0181 0.0091 'International Tables Vol C Tables 4.2.6.8 and 6.1.1.4'
 'H' 'H' 0.0000 0.0000 'International Tables Vol C Tables 4.2.6.8 and 6.1.1.4'
 'Br' 'Br' -0.6763 1.2805
 'International Tables Vol C Tables 4.2.6.8 and 6.1.1.4'
 'S' 'S' 0.3331 0.5567 'International Tables Vol C Tables 4.2.6.8 and 6.1.1.4'

_shelx_space_group_comment
;
The symmetry employed for this shelxl refinement is uniquely defined
by the following loop, which should always be used as a source of
symmetry information in preference to the above space-group names.
They are only intended as comments.
;
_space_group_crystal_system        'monoclinic'
_space_group_IT_number             14
_space_group_name_H-M_alt          'P 1 21/n 1'
_space_group_name_Hall             '-P 2yn'
loop_
  _space_group_symop_operation_xyz
 'x, y, z'
 '-x+1/2, y+1/2, -z+1/2'
 '-x, -y, -z'
 'x-1/2, -y-1/2, z-1/2'

_cell_length_a                     13.4017(2)
_cell_length_b                     5.92106(11)
_cell_length_c                     24.3917(4)
_cell_angle_alpha                  90
_cell_angle_beta                   90.1424(14)
_cell_angle_gamma                  90
_cell_volume                       1935.53(5)
_cell_formula_units_Z              4
_cell_measurement_reflns_used      8131
_cell_measurement_temperature      149.99(10)
_cell_measurement_theta_max        73.4510
_cell_measurement_theta_min        3.7850
_shelx_estimated_absorpt_T_max     0.867
_shelx_estimated_absorpt_T_min     0.591
_exptl_absorpt_coefficient_mu      4.904
_exptl_absorpt_correction_T_max    1.00000
_exptl_absorpt_correction_T_min    0.61991
_exptl_absorpt_correction_type     multi-scan
_exptl_absorpt_process_details
;
CrysAlisPro 1.171.39.28b (Rigaku Oxford Diffraction, 2015)
Empirical absorption correction using spherical harmonics,
 implemented in SCALE3 ABSPACK scaling algorithm.
;
_exptl_absorpt_special_details     ?
_exptl_crystal_colour              'clear light colourless'
_exptl_crystal_colour_lustre       clear
_exptl_crystal_colour_modifier     light
_exptl_crystal_colour_primary      colourless
_exptl_crystal_density_diffrn      1.467
_exptl_crystal_density_meas        ?
_exptl_crystal_density_method      ?
_exptl_crystal_description         block
_exptl_crystal_F_000               872
_exptl_crystal_size_max            0.12
_exptl_crystal_size_mid            0.05
_exptl_crystal_size_min            0.03
_exptl_transmission_factor_max     ?
_exptl_transmission_factor_min     ?
_diffrn_reflns_av_R_equivalents    0.0221
_diffrn_reflns_av_unetI/netI       0.0204
_diffrn_reflns_Laue_measured_fraction_full  0.997
_diffrn_reflns_Laue_measured_fraction_max  0.997
_diffrn_reflns_limit_h_max         16
_diffrn_reflns_limit_h_min         -15
_diffrn_reflns_limit_k_max         7
_diffrn_reflns_limit_k_min         -4
_diffrn_reflns_limit_l_max         28
_diffrn_reflns_limit_l_min         -29
_diffrn_reflns_number              11318
_diffrn_reflns_point_group_measured_fraction_full  0.997
_diffrn_reflns_point_group_measured_fraction_max  0.997
_diffrn_reflns_theta_full          67.053
_diffrn_reflns_theta_max           67.053
_diffrn_reflns_theta_min           3.624
_diffrn_ambient_environment        N~2~
_diffrn_ambient_temperature        149.99(10)
_diffrn_detector                   'CCD plate'
_diffrn_detector_area_resol_mean   ?
_diffrn_measured_fraction_theta_full  0.997
_diffrn_measured_fraction_theta_max  0.997
_diffrn_measurement_details
;
List of Runs (angles in degrees, time in seconds):

  # Type    Start    End  Width  t~exp~   \w     \q     \k     \f   Frames
--------------------------------------------------------------------------
  1  \w    -62.00 -22.00   0.50    0.50    --   -1.00 -20.00 114.00   80
  2  \w   -162.00-137.00   0.50    0.50    -- -100.10 -20.00 114.00   50
  3  \w    -87.00 -62.00   0.50    0.50    -- -100.10  20.00 -80.00   50
  4  \w    -85.00  14.00   0.50    0.50    --    1.00 -72.00 -90.00  198
  5  \w     -8.00  17.00   0.50    0.50    --    5.00  19.00  30.00   50
  6  \w     25.00  50.00   0.50    0.50    --    5.00  19.00  30.00   50
  7  \w   -122.00 -92.00   0.50    0.50    -- -100.10 -19.00  60.00   60
  8  \w   -100.00 -12.00   0.50    0.50    -- -100.10  38.00 150.00  176
  9  \w   -113.00 -88.00   0.50    0.50    -- -100.10  72.00  60.00   50
 10  \w   -109.00 -45.00   0.50    0.50    -- -100.10  72.00  90.00  128
 11  \w   -185.00 -87.00   0.50    0.50    -- -100.10 -19.00-180.00  196
 12  \w   -153.00-127.00   0.50    0.50    -- -100.10 -19.00  60.00   52
 13  \w    -86.00 -32.00   0.50    0.50    -- -100.10  57.00  60.00  108
 14  \w      4.00  30.00   0.50    0.50    --    1.00  72.00  30.00   52
 15  \w    -69.00   2.00   0.50    0.50    --    1.00 -72.00-150.00  142
 16  \w   -112.00 -75.00   0.50    0.50    -- -100.10  72.00 -30.00   74
 17  \w   -123.00 -97.00   0.50    0.50    -- -100.10 -19.00 -60.00   52
 18  \w   -139.00-113.00   0.50    0.50    -- -100.10 -19.00-150.00   52
 19  \w   -186.00-160.00   0.50    0.50    -- -100.10 -19.00 -60.00   52
 20  \w   -150.00-124.00   0.50    0.50    -- -100.10 -19.00 -60.00   52
 21  \w    -62.00 -13.00   0.50    0.50    -- -100.10  72.00 -30.00   98
 22  \w   -188.00-162.00   0.50    0.50    -- -100.10 -19.00-150.00   52
 23  \w    -72.00 -12.00   0.50    0.50    -- -100.10  72.00-120.00  120
 24  \w    -60.00 -34.00   0.50    0.50    -- -100.10  38.00   0.00   52
;
_diffrn_measurement_device         'four-circle diffractometer'
_diffrn_measurement_device_type    'XtaLAB AFC12 (RCD3): Kappa single'
_diffrn_measurement_method         '\w scans'
_diffrn_orient_matrix_type        
 'CrysAlisPro convention (1999,Acta A55,543-557)'
_diffrn_orient_matrix_UB_11        0.0380798000
_diffrn_orient_matrix_UB_12        0.0687187000
_diffrn_orient_matrix_UB_13        -0.0571506000
_diffrn_orient_matrix_UB_21        -0.1084533000
_diffrn_orient_matrix_UB_22        0.0196710000
_diffrn_orient_matrix_UB_23        -0.0205417000
_diffrn_orient_matrix_UB_31        -0.0018877000
_diffrn_orient_matrix_UB_32        0.2501936000
_diffrn_orient_matrix_UB_33        0.0173165000
_diffrn_radiation_monochromator    graphite
_diffrn_radiation_probe            x-ray
_diffrn_radiation_type             'Cu K\a'
_diffrn_radiation_wavelength       1.54184
_diffrn_source                     'fine-focus sealed X-ray tube'
_diffrn_source_type                'Enhance (Cu) X-ray Source'
_reflns_Friedel_coverage           0.000
_reflns_Friedel_fraction_full      .
_reflns_Friedel_fraction_max       .
_reflns_number_gt                  3219
_reflns_number_total               3435
_reflns_special_details
;
 Reflections were merged by SHELXL according to the crystal
 class for the calculation of statistics and refinement.
 
 _reflns_Friedel_fraction is defined as the number of unique
 Friedel pairs measured divided by the number that would be
 possible theoretically, ignoring centric projections and
 systematic absences.
;
_reflns_threshold_expression       'I > 2\s(I)'
_computing_cell_refinement         'CrysAlisPro 1.171.39.28b (Rigaku OD, 2015)'
_computing_data_collection         'CrysAlisPro 1.171.39.28b (Rigaku OD, 2015)'
_computing_data_reduction          'CrysAlisPro 1.171.39.28b (Rigaku OD, 2015)'
_computing_molecular_graphics      'Olex2 1.5 (Dolomanov et al., 2009)'
_computing_publication_material    'Olex2 1.5 (Dolomanov et al., 2009)'
_computing_structure_refinement    'SHELXL 2019/2 (Sheldrick, 2015)'
_computing_structure_solution      'SHELXT  (Sheldrick, 2015)'
_refine_diff_density_max           1.263
_refine_diff_density_min           -0.864
_refine_diff_density_rms           0.076
_refine_ls_extinction_coef         .
_refine_ls_extinction_method       none
_refine_ls_goodness_of_fit_ref     1.074
_refine_ls_hydrogen_treatment      constr
_refine_ls_matrix_type             full
_refine_ls_number_parameters       228
_refine_ls_number_reflns           3435
_refine_ls_number_restraints       0
_refine_ls_R_factor_all            0.0357
_refine_ls_R_factor_gt             0.0342
_refine_ls_restrained_S_all        1.074
_refine_ls_shift/su_max            0.001
_refine_ls_shift/su_mean           0.000
_refine_ls_structure_factor_coef   Fsqd
_refine_ls_weighting_details      
 'w=1/[\s^2^(Fo^2^)+(0.0414P)^2^+2.1892P] where P=(Fo^2^+2Fc^2^)/3'
_refine_ls_weighting_scheme        calc
_refine_ls_wR_factor_gt            0.0887
_refine_ls_wR_factor_ref           0.0897
_refine_special_details            ?
_olex2_refinement_description
;
1. Fixed Uiso
 At 1.2 times of:
  All C(H) groups
 At 1.5 times of:
  All C(H,H,H) groups
2.a Aromatic/amide H refined with riding coordinates:
 C1(H1), C2(H2), C4(H4), C5(H5), C8(H8), C11(H11), C12(H12), C14(H14),
 C15(H15), C17(H17), C18(H18), C20(H20), C21(H21)
2.b Idealised Me refined as rotating group:
 C7(H7A,H7B,H7C), C22(H22A,H22B,H22C)
;
_atom_sites_solution_hydrogens     geom
_atom_sites_solution_primary       dual
_atom_sites_solution_secondary     ?
loop_
  _atom_site_label
  _atom_site_type_symbol
  _atom_site_fract_x
  _atom_site_fract_y
  _atom_site_fract_z
  _atom_site_U_iso_or_equiv
  _atom_site_adp_type
  _atom_site_occupancy
  _atom_site_site_symmetry_order
  _atom_site_calc_flag
  _atom_site_refinement_flags_posn
  _atom_site_refinement_flags_adp
  _atom_site_refinement_flags_occupancy
  _atom_site_disorder_assembly
  _atom_site_disorder_group
 Br1 Br 0.33253(2) 0.76558(5) 0.11459(2) 0.04576(12) Uani 1 1 d . . . . .
 S1 S 0.39475(5) 0.81635(12) 0.46969(3) 0.03736(17) Uani 1 1 d . . . . .
 S2 S 0.49015(4) 1.14778(10) 0.38354(2) 0.03127(15) Uani 1 1 d . . . . .
 C1 C 0.20258(19) 0.7105(4) 0.50033(10) 0.0336(5) Uani 1 1 d . . . . .
 H1 H 0.185538 0.852576 0.487009 0.040 Uiso 1 1 calc R U . . .
 C2 C 0.13039(18) 0.5758(5) 0.52428(10) 0.0334(5) Uani 1 1 d . . . . .
 H2 H 0.065298 0.628843 0.527184 0.040 Uiso 1 1 calc R U . . .
 C3 C 0.15409(19) 0.3619(4) 0.54407(9) 0.0328(5) Uani 1 1 d . . . . .
 C4 C 0.2520(2) 0.2881(4) 0.53934(10) 0.0357(6) Uani 1 1 d . . . . .
 H4 H 0.269073 0.145864 0.552543 0.043 Uiso 1 1 calc R U . . .
 C5 C 0.32481(19) 0.4215(5) 0.51535(10) 0.0354(6) Uani 1 1 d . . . . .
 H5 H 0.389817 0.368225 0.512204 0.042 Uiso 1 1 calc R U . . .
 C6 C 0.30037(18) 0.6347(4) 0.49610(9) 0.0312(5) Uani 1 1 d . . . . .
 C7 C 0.0751(2) 0.2154(5) 0.56997(13) 0.0497(7) Uani 1 1 d . . . . .
 H7A H 0.035049 0.305214 0.594196 0.075 Uiso 1 1 calc R U . . .
 H7B H 0.106449 0.096126 0.590346 0.075 Uiso 1 1 calc R U . . .
 H7C H 0.033529 0.151698 0.541837 0.075 Uiso 1 1 calc R U . . .
 C8 C 0.37123(17) 0.7928(4) 0.39980(10) 0.0299(5) Uani 1 1 d . . . . .
 H8 H 0.324280 0.686734 0.388507 0.036 Uiso 1 1 calc R U . . .
 C9 C 0.41627(16) 0.9173(4) 0.36092(9) 0.0276(5) Uani 1 1 d . . . . .
 C10 C 0.39841(15) 0.8800(4) 0.30171(9) 0.0259(5) Uani 1 1 d . . . . .
 C11 C 0.41899(16) 1.0477(4) 0.26280(10) 0.0296(5) Uani 1 1 d . . . . .
 H11 H 0.445914 1.184561 0.274247 0.035 Uiso 1 1 calc R U . . .
 C12 C 0.39991(17) 1.0131(4) 0.20747(10) 0.0325(5) Uani 1 1 d . . . . .
 H12 H 0.414219 1.125737 0.182108 0.039 Uiso 1 1 calc R U . . .
 C13 C 0.35963(17) 0.8108(4) 0.19037(10) 0.0302(5) Uani 1 1 d . . . . .
 C14 C 0.33996(16) 0.6397(4) 0.22764(10) 0.0294(5) Uani 1 1 d . . . . .
 H14 H 0.313099 0.503334 0.215794 0.035 Uiso 1 1 calc R U . . .
 C15 C 0.36068(16) 0.6739(4) 0.28255(10) 0.0287(5) Uani 1 1 d . . . . .
 H15 H 0.349301 0.557461 0.307335 0.034 Uiso 1 1 calc R U . . .
 C16 C 0.60934(16) 1.0929(4) 0.35497(9) 0.0241(4) Uani 1 1 d . . . . .
 C17 C 0.67903(19) 1.2672(4) 0.35745(10) 0.0298(5) Uani 1 1 d . . . . .
 H17 H 0.661908 1.404828 0.373187 0.036 Uiso 1 1 calc R U . . .
 C18 C 0.77414(18) 1.2349(4) 0.33638(10) 0.0328(5) Uani 1 1 d . . . . .
 H18 H 0.820550 1.351294 0.338830 0.039 Uiso 1 1 calc R U . . .
 C19 C 0.80151(17) 1.0330(4) 0.31175(9) 0.0299(5) Uani 1 1 d . . . . .
 C20 C 0.73135(17) 0.8609(4) 0.31014(9) 0.0293(5) Uani 1 1 d . . . . .
 H20 H 0.748378 0.723565 0.294206 0.035 Uiso 1 1 calc R U . . .
 C21 C 0.63631(17) 0.8884(4) 0.33172(9) 0.0273(5) Uani 1 1 d . . . . .
 H21 H 0.590862 0.769819 0.330563 0.033 Uiso 1 1 calc R U . . .
 C22 C 0.90383(19) 1.0015(6) 0.28723(11) 0.0438(7) Uani 1 1 d . . . . .
 H22A H 0.949594 0.953963 0.315279 0.066 Uiso 1 1 calc R U . . .
 H22B H 0.926202 1.141806 0.271815 0.066 Uiso 1 1 calc R U . . .
 H22C H 0.900790 0.888798 0.258985 0.066 Uiso 1 1 calc R U . . .

loop_
  _atom_site_aniso_label
  _atom_site_aniso_U_11
  _atom_site_aniso_U_22
  _atom_site_aniso_U_33
  _atom_site_aniso_U_23
  _atom_site_aniso_U_13
  _atom_site_aniso_U_12
 Br1 0.0546(2) 0.0522(2) 0.03040(17) 0.00038(12) -0.00580(13) -0.00225(13)
 S1 0.0378(3) 0.0455(4) 0.0288(3) -0.0034(3) 0.0014(2) -0.0112(3)
 S2 0.0320(3) 0.0280(3) 0.0338(3) -0.0080(2) 0.0075(2) -0.0018(2)
 C1 0.0383(13) 0.0333(13) 0.0291(12) 0.0035(10) -0.0029(10) -0.0005(11)
 C2 0.0326(12) 0.0403(14) 0.0274(12) 0.0028(11) -0.0017(9) -0.0012(11)
 C3 0.0394(13) 0.0380(14) 0.0211(11) 0.0049(10) -0.0048(9) -0.0061(11)
 C4 0.0458(14) 0.0311(13) 0.0301(13) 0.0006(10) -0.0054(11) -0.0008(11)
 C5 0.0359(13) 0.0380(14) 0.0324(13) -0.0052(11) 0.0005(10) 0.0022(11)
 C6 0.0370(13) 0.0358(14) 0.0208(11) -0.0030(10) 0.0005(9) -0.0053(10)
 C7 0.0460(16) 0.0548(19) 0.0483(17) 0.0232(14) 0.0004(13) -0.0068(14)
 C8 0.0264(11) 0.0334(13) 0.0299(12) -0.0013(10) 0.0007(9) -0.0013(10)
 C9 0.0241(11) 0.0275(12) 0.0314(12) -0.0009(10) 0.0029(9) 0.0011(9)
 C10 0.0198(10) 0.0278(12) 0.0302(12) 0.0010(10) 0.0021(8) 0.0030(9)
 C11 0.0260(11) 0.0276(12) 0.0351(12) 0.0017(10) 0.0019(9) -0.0018(9)
 C12 0.0306(12) 0.0326(13) 0.0343(13) 0.0073(10) 0.0022(10) 0.0001(10)
 C13 0.0256(11) 0.0362(13) 0.0287(12) 0.0002(10) -0.0002(9) 0.0038(10)
 C14 0.0245(11) 0.0295(13) 0.0342(12) -0.0029(10) 0.0007(9) -0.0010(9)
 C15 0.0259(11) 0.0285(12) 0.0318(12) 0.0034(10) 0.0029(9) 0.0005(9)
 C16 0.0270(11) 0.0250(11) 0.0202(10) -0.0002(9) -0.0021(8) -0.0007(9)
 C17 0.0378(13) 0.0240(12) 0.0277(12) -0.0026(9) -0.0024(10) -0.0032(10)
 C18 0.0306(12) 0.0356(14) 0.0321(13) 0.0041(10) -0.0039(10) -0.0106(10)
 C19 0.0261(11) 0.0393(14) 0.0241(11) 0.0061(10) -0.0043(9) 0.0012(10)
 C20 0.0306(12) 0.0294(13) 0.0279(11) -0.0039(9) -0.0039(9) 0.0055(10)
 C21 0.0269(11) 0.0245(12) 0.0303(11) -0.0019(9) -0.0039(9) -0.0015(9)
 C22 0.0299(13) 0.0608(19) 0.0408(14) 0.0094(13) 0.0017(11) 0.0045(12)

_geom_special_details
;
 All esds (except the esd in the dihedral angle between two l.s. planes)
 are estimated using the full covariance matrix.  The cell esds are taken
 into account individually in the estimation of esds in distances, angles
 and torsion angles; correlations between esds in cell parameters are only
 used when they are defined by crystal symmetry.  An approximate (isotropic)
 treatment of cell esds is used for estimating esds involving l.s. planes.
;
loop_
  _geom_bond_atom_site_label_1
  _geom_bond_atom_site_label_2
  _geom_bond_distance
  _geom_bond_site_symmetry_2
  _geom_bond_publ_flag
 Br1 C13 1.902(2) . ?
 S1 C6 1.782(3) . ?
 S1 C8 1.738(2) . ?
 S2 C9 1.773(2) . ?
 S2 C16 1.774(2) . ?
 C1 H1 0.9300 . ?
 C1 C2 1.384(4) . ?
 C1 C6 1.389(4) . ?
 C2 H2 0.9300 . ?
 C2 C3 1.392(4) . ?
 C3 C4 1.388(4) . ?
 C3 C7 1.509(4) . ?
 C4 H4 0.9300 . ?
 C4 C5 1.387(4) . ?
 C5 H5 0.9300 . ?
 C5 C6 1.385(4) . ?
 C7 H7A 0.9600 . ?
 C7 H7B 0.9600 . ?
 C7 H7C 0.9600 . ?
 C8 H8 0.9300 . ?
 C8 C9 1.346(3) . ?
 C9 C10 1.480(3) . ?
 C10 C11 1.401(3) . ?
 C10 C15 1.401(3) . ?
 C11 H11 0.9300 . ?
 C11 C12 1.388(3) . ?
 C12 H12 0.9300 . ?
 C12 C13 1.378(4) . ?
 C13 C14 1.387(4) . ?
 C14 H14 0.9300 . ?
 C14 C15 1.382(3) . ?
 C15 H15 0.9300 . ?
 C16 C17 1.393(3) . ?
 C16 C21 1.385(3) . ?
 C17 H17 0.9300 . ?
 C17 C18 1.389(4) . ?
 C18 H18 0.9300 . ?
 C18 C19 1.388(4) . ?
 C19 C20 1.387(3) . ?
 C19 C22 1.509(3) . ?
 C20 H20 0.9300 . ?
 C20 C21 1.389(3) . ?
 C21 H21 0.9300 . ?
 C22 H22A 0.9600 . ?
 C22 H22B 0.9600 . ?
 C22 H22C 0.9600 . ?

loop_
  _geom_angle_atom_site_label_1
  _geom_angle_atom_site_label_2
  _geom_angle_atom_site_label_3
  _geom_angle
  _geom_angle_site_symmetry_1
  _geom_angle_site_symmetry_3
  _geom_angle_publ_flag
 C8 S1 C6 100.30(11) . . ?
 C9 S2 C16 103.86(10) . . ?
 C2 C1 H1 119.8 . . ?
 C2 C1 C6 120.4(2) . . ?
 C6 C1 H1 119.8 . . ?
 C1 C2 H2 119.6 . . ?
 C1 C2 C3 120.8(2) . . ?
 C3 C2 H2 119.6 . . ?
 C2 C3 C7 120.6(2) . . ?
 C4 C3 C2 118.2(2) . . ?
 C4 C3 C7 121.2(2) . . ?
 C3 C4 H4 119.3 . . ?
 C5 C4 C3 121.5(2) . . ?
 C5 C4 H4 119.3 . . ?
 C4 C5 H5 120.1 . . ?
 C6 C5 C4 119.7(2) . . ?
 C6 C5 H5 120.1 . . ?
 C1 C6 S1 120.1(2) . . ?
 C5 C6 S1 120.3(2) . . ?
 C5 C6 C1 119.4(2) . . ?
 C3 C7 H7A 109.5 . . ?
 C3 C7 H7B 109.5 . . ?
 C3 C7 H7C 109.5 . . ?
 H7A C7 H7B 109.5 . . ?
 H7A C7 H7C 109.5 . . ?
 H7B C7 H7C 109.5 . . ?
 S1 C8 H8 117.8 . . ?
 C9 C8 S1 124.5(2) . . ?
 C9 C8 H8 117.8 . . ?
 C8 C9 S2 116.98(18) . . ?
 C8 C9 C10 122.3(2) . . ?
 C10 C9 S2 120.49(17) . . ?
 C11 C10 C9 121.6(2) . . ?
 C15 C10 C9 120.9(2) . . ?
 C15 C10 C11 117.6(2) . . ?
 C10 C11 H11 119.4 . . ?
 C12 C11 C10 121.2(2) . . ?
 C12 C11 H11 119.4 . . ?
 C11 C12 H12 120.2 . . ?
 C13 C12 C11 119.6(2) . . ?
 C13 C12 H12 120.2 . . ?
 C12 C13 Br1 119.37(19) . . ?
 C12 C13 C14 120.8(2) . . ?
 C14 C13 Br1 119.87(19) . . ?
 C13 C14 H14 120.3 . . ?
 C15 C14 C13 119.4(2) . . ?
 C15 C14 H14 120.3 . . ?
 C10 C15 H15 119.3 . . ?
 C14 C15 C10 121.5(2) . . ?
 C14 C15 H15 119.3 . . ?
 C17 C16 S2 116.85(18) . . ?
 C21 C16 S2 123.83(18) . . ?
 C21 C16 C17 119.3(2) . . ?
 C16 C17 H17 120.1 . . ?
 C18 C17 C16 119.9(2) . . ?
 C18 C17 H17 120.1 . . ?
 C17 C18 H18 119.3 . . ?
 C19 C18 C17 121.5(2) . . ?
 C19 C18 H18 119.3 . . ?
 C18 C19 C22 121.3(2) . . ?
 C20 C19 C18 117.7(2) . . ?
 C20 C19 C22 121.0(2) . . ?
 C19 C20 H20 119.2 . . ?
 C19 C20 C21 121.7(2) . . ?
 C21 C20 H20 119.2 . . ?
 C16 C21 C20 119.9(2) . . ?
 C16 C21 H21 120.1 . . ?
 C20 C21 H21 120.1 . . ?
 C19 C22 H22A 109.5 . . ?
 C19 C22 H22B 109.5 . . ?
 C19 C22 H22C 109.5 . . ?
 H22A C22 H22B 109.5 . . ?
 H22A C22 H22C 109.5 . . ?
 H22B C22 H22C 109.5 . . ?

loop_
  _geom_torsion_atom_site_label_1
  _geom_torsion_atom_site_label_2
  _geom_torsion_atom_site_label_3
  _geom_torsion_atom_site_label_4
  _geom_torsion
  _geom_torsion_site_symmetry_1
  _geom_torsion_site_symmetry_2
  _geom_torsion_site_symmetry_3
  _geom_torsion_site_symmetry_4
  _geom_torsion_publ_flag
 Br1 C13 C14 C15 179.51(17) . . . . ?
 S1 C8 C9 S2 -9.8(3) . . . . ?
 S1 C8 C9 C10 175.84(17) . . . . ?
 S2 C9 C10 C11 -14.5(3) . . . . ?
 S2 C9 C10 C15 165.09(17) . . . . ?
 S2 C16 C17 C18 179.33(19) . . . . ?
 S2 C16 C21 C20 179.78(17) . . . . ?
 C1 C2 C3 C4 0.3(4) . . . . ?
 C1 C2 C3 C7 -179.8(2) . . . . ?
 C2 C1 C6 S1 -175.54(19) . . . . ?
 C2 C1 C6 C5 0.9(4) . . . . ?
 C2 C3 C4 C5 -0.4(4) . . . . ?
 C3 C4 C5 C6 0.7(4) . . . . ?
 C4 C5 C6 S1 175.46(19) . . . . ?
 C4 C5 C6 C1 -1.0(4) . . . . ?
 C6 S1 C8 C9 172.8(2) . . . . ?
 C6 C1 C2 C3 -0.6(4) . . . . ?
 C7 C3 C4 C5 179.7(3) . . . . ?
 C8 S1 C6 C1 -79.2(2) . . . . ?
 C8 S1 C6 C5 104.4(2) . . . . ?
 C8 C9 C10 C11 159.7(2) . . . . ?
 C8 C9 C10 C15 -20.7(3) . . . . ?
 C9 S2 C16 C17 168.62(18) . . . . ?
 C9 S2 C16 C21 -12.5(2) . . . . ?
 C9 C10 C11 C12 -178.5(2) . . . . ?
 C9 C10 C15 C14 177.4(2) . . . . ?
 C10 C11 C12 C13 0.3(3) . . . . ?
 C11 C10 C15 C14 -2.9(3) . . . . ?
 C11 C12 C13 Br1 179.43(17) . . . . ?
 C11 C12 C13 C14 -1.4(3) . . . . ?
 C12 C13 C14 C15 0.3(3) . . . . ?
 C13 C14 C15 C10 1.9(3) . . . . ?
 C15 C10 C11 C12 1.9(3) . . . . ?
 C16 S2 C9 C8 123.19(19) . . . . ?
 C16 S2 C9 C10 -62.32(19) . . . . ?
 C16 C17 C18 C19 1.2(4) . . . . ?
 C17 C16 C21 C20 -1.4(3) . . . . ?
 C17 C18 C19 C20 -1.7(4) . . . . ?
 C17 C18 C19 C22 177.9(2) . . . . ?
 C18 C19 C20 C21 0.7(3) . . . . ?
 C19 C20 C21 C16 0.8(3) . . . . ?
 C21 C16 C17 C18 0.4(3) . . . . ?
 C22 C19 C20 C21 -178.9(2) . . . . ?

_shelx_res_file
;
TITL 1_a.res in P2(1)/n
    1.res
    created by SHELXL-2019/2 at 10:36:02 on 29-Mar-2023
REM Old TITL 1 in P21/n #14
REM SHELXT solution in P2(1)/n: R1 0.247, Rweak 0.020, Alpha 0.017
REM <I/s> 0.601 for 358 systematic absences, Orientation as input
REM Formula found by SHELXT: C22 O2 Br
CELL 1.54184 13.401735 5.921057 24.391702 90 90.1424 90
ZERR 4 0.000201 0.000105 0.000382 0 0.0014 0
LATT 1
SYMM 0.5-X,0.5+Y,0.5-Z
SFAC C H Br S
UNIT 88 76 4 8

L.S. 20 0 0
PLAN  4
SIZE 0.03 0.05 0.12
TEMP 150
CONF
BOND
list 4
fmap 2 53
acta
MORE -1
HTAB
BOND $H
SHEL 999 0.837
REM <olex2.extras>
REM <HklSrc "%.\\1.hkl">
REM </olex2.extras>

WGHT    0.041400    2.189200
FVAR       4.30368
BR1   3    0.332531    0.765576    0.114585    11.00000    0.05462    0.05223 =
         0.03040    0.00038   -0.00580   -0.00225
S1    4    0.394752    0.816349    0.469688    11.00000    0.03779    0.04551 =
         0.02878   -0.00336    0.00139   -0.01119
S2    4    0.490148    1.147776    0.383541    11.00000    0.03204    0.02798 =
         0.03383   -0.00799    0.00751   -0.00181
C1    1    0.202583    0.710524    0.500334    11.00000    0.03830    0.03332 =
         0.02906    0.00345   -0.00292   -0.00047
AFIX  43
H1    2    0.185538    0.852576    0.487009    11.00000   -1.20000
AFIX   0
C2    1    0.130389    0.575805    0.524283    11.00000    0.03258    0.04034 =
         0.02735    0.00278   -0.00171   -0.00118
AFIX  43
H2    2    0.065298    0.628843    0.527184    11.00000   -1.20000
AFIX   0
C3    1    0.154087    0.361941    0.544066    11.00000    0.03936    0.03799 =
         0.02112    0.00491   -0.00483   -0.00615
C4    1    0.251961    0.288060    0.539335    11.00000    0.04581    0.03111 =
         0.03011    0.00055   -0.00544   -0.00080
AFIX  43
H4    2    0.269073    0.145864    0.552543    11.00000   -1.20000
AFIX   0
C5    1    0.324811    0.421550    0.515352    11.00000    0.03586    0.03796 =
         0.03235   -0.00519    0.00048    0.00220
AFIX  43
H5    2    0.389817    0.368225    0.512204    11.00000   -1.20000
AFIX   0
C6    1    0.300370    0.634668    0.496097    11.00000    0.03698    0.03577 =
         0.02082   -0.00304    0.00051   -0.00531
C7    1    0.075098    0.215426    0.569966    11.00000    0.04599    0.05481 =
         0.04828    0.02322    0.00041   -0.00679
AFIX 137
H7A   2    0.035049    0.305214    0.594196    11.00000   -1.50000
H7B   2    0.106449    0.096126    0.590346    11.00000   -1.50000
H7C   2    0.033529    0.151698    0.541837    11.00000   -1.50000
AFIX   0
C8    1    0.371225    0.792752    0.399801    11.00000    0.02641    0.03337 =
         0.02986   -0.00125    0.00070   -0.00126
AFIX  43
H8    2    0.324280    0.686734    0.388507    11.00000   -1.20000
AFIX   0
C9    1    0.416269    0.917341    0.360923    11.00000    0.02409    0.02748 =
         0.03137   -0.00091    0.00289    0.00112
C10   1    0.398409    0.879998    0.301709    11.00000    0.01975    0.02778 =
         0.03024    0.00096    0.00209    0.00304
C11   1    0.418986    1.047652    0.262795    11.00000    0.02599    0.02763 =
         0.03507    0.00169    0.00189   -0.00176
AFIX  43
H11   2    0.445914    1.184561    0.274247    11.00000   -1.20000
AFIX   0
C12   1    0.399909    1.013095    0.207470    11.00000    0.03056    0.03258 =
         0.03431    0.00726    0.00221    0.00014
AFIX  43
H12   2    0.414219    1.125737    0.182108    11.00000   -1.20000
AFIX   0
C13   1    0.359632    0.810824    0.190366    11.00000    0.02555    0.03624 =
         0.02872    0.00019   -0.00015    0.00379
C14   1    0.339965    0.639744    0.227635    11.00000    0.02450    0.02946 =
         0.03423   -0.00289    0.00070   -0.00096
AFIX  43
H14   2    0.313099    0.503334    0.215794    11.00000   -1.20000
AFIX   0
C15   1    0.360676    0.673931    0.282546    11.00000    0.02587    0.02847 =
         0.03179    0.00337    0.00289    0.00054
AFIX  43
H15   2    0.349301    0.557461    0.307335    11.00000   -1.20000
AFIX   0
C16   1    0.609345    1.092945    0.354970    11.00000    0.02704    0.02504 =
         0.02021   -0.00021   -0.00207   -0.00069
C17   1    0.679035    1.267163    0.357449    11.00000    0.03780    0.02401 =
         0.02768   -0.00259   -0.00244   -0.00316
AFIX  43
H17   2    0.661908    1.404828    0.373187    11.00000   -1.20000
AFIX   0
C18   1    0.774144    1.234930    0.336378    11.00000    0.03058    0.03559 =
         0.03213    0.00407   -0.00387   -0.01055
AFIX  43
H18   2    0.820550    1.351294    0.338830    11.00000   -1.20000
AFIX   0
C19   1    0.801511    1.033014    0.311747    11.00000    0.02614    0.03929 =
         0.02412    0.00606   -0.00426    0.00115
C20   1    0.731349    0.860908    0.310140    11.00000    0.03060    0.02943 =
         0.02794   -0.00387   -0.00390    0.00549
AFIX  43
H20   2    0.748378    0.723565    0.294206    11.00000   -1.20000
AFIX   0
C21   1    0.636308    0.888432    0.331719    11.00000    0.02695    0.02450 =
         0.03034   -0.00194   -0.00386   -0.00153
AFIX  43
H21   2    0.590862    0.769819    0.330563    11.00000   -1.20000
AFIX   0
C22   1    0.903830    1.001532    0.287226    11.00000    0.02991    0.06078 =
         0.04078    0.00937    0.00171    0.00452
AFIX 137
H22A  2    0.949594    0.953963    0.315279    11.00000   -1.50000
H22B  2    0.926202    1.141806    0.271815    11.00000   -1.50000
H22C  2    0.900790    0.888798    0.258985    11.00000   -1.50000
AFIX   0
HKLF 4


REM  1_a.res in P2(1)/n
REM wR2 = 0.0897, GooF = S = 1.074, Restrained GooF = 1.074 for all data
REM R1 = 0.0342 for 3219 Fo > 4sig(Fo) and 0.0357 for all 3435 data
REM 228 parameters refined using 0 restraints

END

WGHT      0.0414      2.1892

REM No hydrogen bonds found for HTAB generation

REM Highest difference peak  1.263,  deepest hole -0.864,  1-sigma level  0.076
Q1    1   0.3766  0.6642  0.1203  11.00000  0.05    1.26
Q2    1   0.2956  0.6335  0.3994  11.00000  0.05    0.72
Q3    1   0.9584  1.1054  0.3176  11.00000  0.05    0.24
Q4    1   0.0822  0.2661  0.6185  11.00000  0.05    0.24
;
_shelx_res_checksum                24890
_shelx_hkl_file
;
   0   0   2 4352.40 116.967   4
   0   0   3 3.72720 13.0989   4
   0   0   4 44965.9 1142.96   4
   0   0   5 6.88874 19.7819   4
   0   0   6 100150. 2535.26   4
   0   0   7 43.6130 24.0880   4
   0   0   8 265910. 6696.79   4
   0   0   9-4.22630 20.9878   4
   0   0  10 211288. 5339.45   4
   0   0  11-3.95048 21.1481   4
   0   0 -12 307110. 7667.69  14
   0   0  12 314678. 7667.67   4
   0   0 -12 302296. 7685.06   6
   0   0  13 3.12157 17.8565   4
   0   0 -13 9.90309 23.1266  14
   0   0 -14 133488. 3435.04  14
   0   0  14 135888. 3508.60  12
   0   0 -15 21.4507 53.2461  18
   0   0  15 53.6339 62.1851  12
   0   0  15 52.1838 46.3969  23
   0   0  16 8912.23 325.419  23
   0   0 -16 9137.38 371.954  18
   0   0  16 8486.06 359.447  12
   0   0 -17 40.0592 74.0587  11
   0   0 -17 46.6904 62.3360  18
   0   0  17 23.4411 45.0508  23
   0   0 -18 39632.1 1189.32  18
   0   0 -18 38883.4 1209.45  11
   0   0 -19-20.3310 86.6825  11
   0   0 -19 12.2760 71.2461  18
   0   0 -20 9853.86 433.047  18
   0   0 -20 9066.04 441.427  11
   0   0 -21 61.6911 82.9079  18
   0   0 -21 7.64133 89.3314  11
   0   0 -22 62106.4 1858.07  11
   0   0 -22 62964.8 1828.54  18
   0   0 -23-42.4143 85.4976  18
   0   0 -23 71.7500 106.086  11
   0   0 -24 578.581 134.789  11
   0   0 -24 467.469 114.775  18
   0   0 -25 74.4375 108.327  11
   0   0 -26 66934.2 1933.20  11
   0   0 -27-18.3072 85.5053  11
   0   0 -28 9193.87 389.684  11
   0   0 -29 24.5173 56.6933  11
   0   0 -30 3521.77 170.781  11
   0   1   0 28.4994 15.8604   5
   0   1  -1 6816.12 191.242   6
   0   1  -1 7038.07 181.568   1
   0  -1   1 6782.30 198.381  14
   0  -1  -1 6958.02 181.361   6
   0   1  -2 211350. 5277.58   6
   0  -1  -2 208330. 5277.05   4
   0  -1  -3 338561. 8122.62  15
   0   1  -3 334067. 8122.17   6
   0  -1  -4 70424.8 1705.45  15
   0   1  -4 64372.4 1702.26   6
   0   1   4 67616.1 1694.65   4
   0  -1  -4 65421.7 1692.89   4
   0   1  -5 3845.88 130.184  14
   0  -1   5 4121.03 138.287  15
   0   1   5 3806.20 128.642  15
   0   1  -5 3429.21 124.338   6
   0  -1  -5 3914.07 130.077  15
   0  -1  -5 3580.37 112.643   4
   0   1   5 3880.46 117.648   4
   0  -1  -6 852298. 21493.5  15
   0   1   6 848985. 21477.0   4
   0   1   6 896296. 21493.7  15
   0  -1  -6 882752. 21472.6   4
   0   1  -6 818170. 21491.5  14
   0  -1   6 806891. 21497.2  15
   0   1  -6 865685. 21489.4   6
   0   1   7 11330.4 320.719  15
   0  -1  -7 10936.1 319.457  15
   0   1  -7 10617.5 316.905   6
   0  -1   7 11139.2 326.444  15
   0  -1  -7 11018.9 296.364   4
   0   1   7 11518.5 303.314   4
   0  -1  -8 126431. 3213.19  15
   0  -1   8 122311. 3214.65  15
   0  -1  -8 131995. 3184.12   4
   0   1  -8 118957. 3207.16   6
   0   1   8 123706. 3212.40  15
   0   1  -8 122440. 3206.08  14
   0   1   8 128923. 3189.15   4
   0  -1  -9 385.952 31.6698   4
   0   1   9 456.419 36.4001   4
   0   1  -9 375.149 47.9503   6
   0  -1  -9 420.655 48.9400  15
   0   1  -9 373.392 43.2618  14
   0  -1   9 379.654 46.6690  15
   0  -1   9 419.246 46.0873   4
   0   1   9 387.661 48.0052  15
   0   1  10 94927.1 2391.19  15
   0   1  10 92250.3 2353.96   4
   0  -1  10 90854.9 2373.64   4
   0   1 -10 90344.3 2374.87  14
   0  -1  10 92269.5 2391.53  15
   0  -1 -10 94563.2 2390.80  15
   0  -1 -11 12630.1 400.545  15
   0   1 -11 12612.8 388.082  14
   0   1  11 13237.9 367.523   4
   0   1  11 13329.4 403.752  15
   0  -1  11 13012.9 403.810  15
   0  -1  11 12733.9 385.108   4
   0  -1 -12 7959.84 252.483   6
   0  -1  12 8233.74 258.985   4
   0  -1 -12 7260.76 271.657  15
   0  -1  12 7225.22 268.176  15
   0   1  12 7505.25 271.251  15
   0   1  12 7839.48 234.758   4
   0   1 -12 7023.82 253.822  14
   0   1 -13 1757.17 100.806  14
   0  -1  13 1572.65 94.3798   4
   0   1  13 2010.49 144.058  16
   0  -1  13 1874.92 113.769  15
   0  -1 -13 1807.03 99.4192   6
   0  -1  13 1762.86 131.183  12
   0   1  13 2038.86 120.226  15
   0   1  14 61426.5 1764.35  16
   0   1 -14 63244.8 1749.23   8
   0   1  14 69686.1 1737.65  23
   0  -1  14 60663.1 1675.48   4
   0  -1  14 66559.9 1753.80  12
   0  -1  15 2425.27 168.219  12
   0   1  15 2449.09 152.989  23
   0   1 -15 2657.60 183.273  11
   0  -1 -15 2655.09 162.015  18
   0  -1  16 94617.2 2530.42  12
   0  -1 -16 94455.5 2511.61  18
   0   1 -16 95385.9 2561.96  11
   0   1  16 91203.9 2493.72  23
   0   1 -17 523.980 111.461  11
   0  -1  17 352.356 98.3476  12
   0   1 -17 481.919 109.591  18
   0  -1 -17 403.807 92.8338  11
   0   1  17 514.625 86.8406  23
   0  -1 -17 511.514 88.4364  18
   0  -1 -18 47628.4 1387.47  18
   0  -1 -18 47750.8 1414.84  11
   0   1 -18 47130.2 1438.01  11
   0   1 -18 47887.7 1432.60  18
   0   1  18 48538.3 1365.62  23
   0  -1 -19 8702.25 404.294  11
   0   1  19 8471.56 356.401  23
   0  -1 -19 8559.04 379.247  18
   0   1 -19 8919.56 417.594  18
   0   1 -19 8790.00 424.586  11
   0   1 -20 82421.0 2396.15  11
   0  -1 -20 85861.7 2376.00  11
   0  -1 -20 84072.2 2337.37  18
   0   1 -20 86658.8 2391.39  18
   0   1  20 83767.7 2291.70  23
   0   1  21 136.524 71.0178  23
   0   1 -21 22.5668 95.1291  18
   0  -1 -21 149.939 93.5029  11
   0  -1 -21 164.766 82.1437  18
   0   1 -21 137.441 118.745  11
   0   1 -22 1464.14 181.785  18
   0  -1 -22 1146.56 141.692  18
   0  -1 -22 1482.65 173.162  11
   0   1  22 1042.07 119.777  23
   0   1  23 3225.31 197.710  23
   0  -1 -23 3130.58 224.156  18
   0   1 -23 3645.69 268.437  18
   0  -1 -23 3543.16 258.816  11
   0   1  24 32344.2 977.933  23
   0   1 -24 34480.0 1100.81  18
   0  -1 -24 33625.6 1083.03  11
   0  -1 -25 26.4956 88.1450  11
   0   1  25 14.2610 53.5035  23
   0  -1 -26 625.324 115.257  11
   0  -1 -27 1103.95 127.678  11
   0  -1  27 964.396 115.990   3
   0   1  27 927.335 111.671   3
   0   1  28 36430.6 1024.91   3
   0  -1  28 35830.7 1025.63   3
   0  -1 -28 35679.2 1049.37  11
   0  -1  29 79.5915 53.3105   3
   0  -1 -29 140.532 47.8330  11
   0  -2   0 496082. 12080.5  14
   0   2   0 472722. 12054.6   5
   0   2  -1 448.679 37.1909   5
   0  -2   1 602.209 50.4457  14
   0  -2   2 148353. 3721.55  14
   0  -2  -2 144740. 3716.13   4
   0  -2  -3 6505.76 223.246  15
   0   2  -3 8084.03 208.821   1
   0  -2  -3 7267.18 203.922   1
   0  -2   3 7286.05 236.606  14
   0  -2  -3 8175.39 233.477   4
   0  -2   4 226347. 5879.74  14
   0  -2  -4 230460. 5850.96   1
   0   2  -4 227714. 5853.27   1
   0  -2  -4 245127. 5873.74  15
   0  -2  -4 230903. 5867.65   4
   0   2  -4 238454. 5872.09   6
   0   2  -5 4345.66 139.745   1
   0   2  -5 4423.93 152.711   6
   0  -2  -5 4182.80 139.929   4
   0  -2  -5 4380.77 149.551  15
   0  -2  -5 3984.71 109.124   5
   0  -2  -5 4214.15 136.641   1
   0  -2  -5 4041.06 108.074   6
   0  -2  -6 11108.3 302.962   4
   0  -2  -6 10285.6 276.105   6
   0  -2  -6 10452.5 317.656  15
   0   2  -6 10602.3 322.065   6
   0   2  -6 10420.6 309.377   1
   0  -2  -6 11155.0 310.833   1
   0   2  -7 88626.3 2344.30   6
   0  -2   7 93082.8 2356.52  15
   0  -2  -7 87458.1 2332.25   1
   0  -2  -7 100249. 2349.40  15
   0  -2  -7 87796.3 2296.30   6
   0   2  -7 88783.4 2334.30   1
   0  -2  -7 97231.3 2318.87   4
   0  -2  -8 115615. 2974.89  15
   0   2  -8 113106. 2975.07   6
   0  -2  -8 113958. 2939.91   4
   0   2  -8 116961. 2970.37   1
   0  -2  -8 113108. 2969.07   1
   0  -2  -8 117938. 2928.74   6
   0  -2   8 119238. 2987.12  15
   0  -2  -9 7435.66 224.270   6
   0  -2  -9 7966.61 231.323   4
   0   2  -9 7919.27 263.614   1
   0  -2  -9 7816.32 262.725   1
   0   2  -9 7165.31 261.916   6
   0  -2   9 8214.97 274.318  15
   0  -2  -9 8017.00 265.840  15
   0  -2  10 21385.1 633.820  15
   0  -2 -10 21357.5 627.993  15
   0  -2 -10 22454.9 631.848   1
   0   2 -10 21985.2 631.673   1
   0  -2  11 744.072 73.1560  15
   0  -2 -11 783.324 72.7764   1
   0   2 -11 799.600 88.4969   8
   0   2 -11 721.513 72.2022   1
   0   2  11 503.392 80.0504  16
   0  -2 -12 47886.7 1337.24   1
   0  -2  12 49071.3 1361.56  12
   0   2 -12 47843.7 1335.70   1
   0   2 -12 49342.6 1387.78  11
   0   2  12 51709.7 1389.90  16
   0   2 -12 50097.9 1387.70  18
   0   2  13 11332.2 427.951  16
   0  -2  13 11044.2 406.047  12
   0   2 -13 11998.1 437.769  11
   0   2 -13 10592.7 422.821  18
   0   2 -14 97531.5 2638.09  18
   0   2  14 99556.7 2603.58  23
   0   2 -14 92264.3 2616.08   8
   0   2  14 102821. 2640.58  16
   0   2 -14 95995.1 2637.47  11
   0  -2  14 97917.8 2606.63  12
   0   2  15 327.336 90.2959  16
   0   2 -15 258.037 82.5323   8
   0   2  15 371.553 83.5193  23
   0  -2  15 296.693 84.1376  12
   0   2 -15 308.898 86.4194  11
   0   2 -15 318.624 90.5178  18
   0   2 -16 4182.47 260.926  11
   0   2 -16 4019.55 248.120   8
   0  -2  16 4644.48 252.120  12
   0   2 -16 4529.37 265.998  18
   0   2  16 4928.25 250.210  23
   0   2  16 5115.68 276.840  16
   0   2  17 7405.38 331.309  23
   0   2 -17 6712.29 357.709  11
   0   2  17 7500.98 361.323  16
   0   2 -17 7230.03 362.051  18
   0   2  18 53032.4 1506.95  23
   0   2 -18 52464.5 1574.10  11
   0   2 -18 51386.0 1565.95  18
   0   2  18 53039.9 1557.50  16
   0   2  19 15171.3 601.985  16
   0   2 -19 14719.3 608.427  11
   0   2 -19 15067.4 608.982  18
   0   2  19 15425.4 556.879  23
   0   2 -19 14982.6 528.910  13
   0   2 -20 6643.20 386.623  11
   0   2  20 7611.81 342.875  23
   0   2 -20 7382.94 392.050  18
   0   2 -20 6840.74 307.483  13
   0   2 -21 969.546 164.615  18
   0   2  21 1040.64 130.417  23
   0   2 -21 952.796 160.767  11
   0   2 -22 28363.5 996.429  11
   0   2  22 29691.1 918.776  23
   0   2 -22 29163.4 1002.18  18
   0   2 -23 2854.12 245.230  11
   0   2  23 2499.42 184.110  23
   0   2 -24 509.111 139.216  11
   0   2  24 542.081 101.712  23
   0   2 -25 3758.65 262.156  11
   0  -2  25 3753.69 209.685   3
   0   2  25 3397.36 196.710  23
   0   2  25 3728.46 205.646   3
   0   2  26 36583.7 1021.72   3
   0   2 -26 37468.9 1119.08  11
   0   2  26 34084.1 1007.20  23
   0  -2  26 35430.9 1021.96   3
   0   2 -27 9386.85 392.286  11
   0   2  27 9214.57 321.227   3
   0  -2  27 8994.42 324.246   3
   0   2  28 4443.65 171.734   3
   0   2 -28 4407.18 228.295  11
   0  -2  28 4461.89 178.140   3
   0   2 -29 8701.79 314.671  11
   0  -3   0-2.03875 28.7056  14
   0  -3   0 4.41937 31.7108   4
   0  -3   1 7823.66 264.598  14
   0  -3  -1 7652.29 261.624  14
   0  -3  -1 7700.61 266.433   4
   0  -3  -2 94630.0 2488.21   4
   0  -3   2 98005.8 2495.01  14
   0  -3  -2 95900.8 2482.15  14
   0  -3  -3 1180.08 71.8997  15
   0  -3   3 1207.98 81.9698  14
   0  -3  -3 1046.06 74.2615   4
   0  -3  -3 1028.33 72.0366  14
   0  -3  -4 15610.0 467.655   4
   0  -3   4 15800.7 480.021  14
   0  -3  -4 16378.3 467.418  15
   0  -3  -5 5151.48 196.076   4
   0  -3  -5 6233.73 208.943  15
   0  -3  -6 76406.7 1992.02   4
   0   3  -6 76929.4 2044.67  10
   0  -3  -6 77568.8 2005.93  15
   0   3   7 117.446 52.5730  23
   0  -3  -7 103.111 30.7527  15
   0   3  -7 62.6909 46.5401  10
   0  -3   7 116.633 42.3231  15
   0   3  -8 1906.92 126.592  10
   0  -3   8 1758.68 113.480  15
   0   3   8 1752.56 126.014  23
   0   3  -8 1910.20 129.232   8
   0   3  -9 537.932 79.9973   8
   0   3  -9 476.968 73.2130  10
   0   3   9 480.590 79.8989  16
   0   3   9 495.383 76.7633  23
   0   3 -10 6002.68 259.777  10
   0   3 -10 6148.30 285.155  18
   0   3  10 6144.76 275.494  16
   0   3  10 6144.83 269.768  23
   0   3 -10 6298.44 276.537   8
   0   3 -11 2000.67 156.184  18
   0   3  11 2045.65 153.776  16
   0   3  11 1934.56 145.523  23
   0   3 -11 1922.15 150.343   8
   0   3 -11 1993.15 138.521  10
   0   3  12 18039.2 617.149  23
   0   3 -12 19231.9 609.034  10
   0   3  12 18706.2 632.129  16
   0   3 -12 19092.7 635.464   8
   0   3 -12 18679.5 644.624  18
   0   3 -13 10337.9 431.199  18
   0   3  13 10490.4 423.805  16
   0   3 -13 9991.66 418.836   8
   0   3 -13 10531.7 395.056  10
   0   3  13 10902.4 415.636  23
   0   3  14 27675.9 833.076  23
   0   3 -14 24693.8 793.367  10
   0   3 -14 25344.9 852.979  11
   0   3 -14 24696.2 836.755   8
   0   3 -14 27219.7 861.582  18
   0   3  14 26549.5 845.494  16
   0   3  15 8453.71 383.836  16
   0   3  15 8235.02 364.684  23
   0   3 -15 8534.99 345.568  10
   0   3 -15 8035.03 383.794   8
   0   3 -15 8089.83 384.648  18
   0   3 -15 7870.69 380.826  11
   0   3 -16 9320.88 371.271  10
   0   3  16 10036.0 431.627  16
   0   3 -16 8940.33 423.821  18
   0   3  16 9364.07 399.556  23
   0   3 -16 9281.84 425.018  11
   0   3 -17 3775.92 264.269  18
   0   3 -17 4423.96 248.626  13
   0   3  17 4168.73 265.372  16
   0   3 -17 4264.43 274.234  11
   0   3  18 3073.00 235.226  16
   0   3 -18 2990.50 204.265  13
   0   3 -18 3172.39 240.958  11
   0   3  19 7262.12 370.638  16
   0   3 -19 7294.07 335.514  13
   0   3 -19 6719.94 365.413  11
   0   3 -20 29429.1 921.919  13
   0   3  20 28644.4 929.619  23
   0   3 -20 29908.9 987.006  11
   0   3 -21 14572.5 524.810  13
   0   3  21 14420.6 542.719  23
   0   3 -21 14344.2 578.317  11
   0   3  22 64.5862 84.1563  23
   0   3 -22 59.3684 88.7487  11
   0   3 -22 92.5117 65.8528  13
   0   3 -23 6144.68 317.645  11
   0   3  23 5601.14 279.456  23
   0   3  24 1601.07 141.198  23
   0   3 -24 1513.57 150.637  11
   0   3  25 20.3170 61.6139  23
   0   3 -25 27.2587 64.8947  11
   0   3 -26 2913.33 168.824  11
   0   4   0 2637.15 168.644  13
   0   4   0 2820.13 164.040  10
   0   4   1 5617.35 249.280  10
   0   4  -1 5738.96 265.395  13
   0   4  -1 5590.83 250.739  10
   0   4  -2 494.152 81.5143  13
   0   4  -2 322.042 71.4585  10
   0   4   2 432.104 70.6425  10
   0   4  -3 4714.61 238.395  13
   0   4  -3 4424.13 220.621  10
   0   4   3 4267.08 208.109  10
   0   4  -4 25773.7 802.715  13
   0   4  -4 24984.9 777.512  10
   0   4  -5 1808.06 153.576  13
   0   4  -5 2182.79 150.893  10
   0   4  -6 12683.8 475.192  13
   0   4  -7 2185.85 168.999  13
   0   4  -7 1852.51 140.758   8
   0   4   8 6039.44 278.931  23
   0   4   8 6052.78 280.507  16
   0   4  -8 5974.73 281.877  10
   0   4  -8 5517.88 267.477   8
   0   4  -8 5970.35 291.378  13
   0   4   9 130.231 70.7737  16
   0   4  -9 94.0678 74.0224  13
   0   4  -9 69.0429 61.3515   8
   0   4  -9 71.0544 69.9482  10
   0   4 -10 6281.57 294.716  10
   0   4  10 5810.59 287.020  16
   0   4 -10 6086.43 293.900   8
   0   4  10 5896.03 289.526  23
   0   4 -10 5987.86 302.071  13
   0   4 -11 5685.04 288.786   8
   0   4  11 5518.09 282.346  23
   0   4  11 5684.51 285.833  16
   0   4 -11 5706.09 287.377  10
   0   4  12 2425.09 187.786  16
   0   4 -12 2548.04 185.888  10
   0   4  12 2636.97 187.881  23
   0   4 -12 2437.15 193.023   8
   0   4 -13 9601.70 402.676  10
   0   4  13 9706.12 400.696  23
   0   4 -13 9225.72 410.141   8
   0   4  13 8956.69 398.198  16
   0   4 -13 8535.01 399.560  13
   0   4  14 1723.64 164.730  23
   0   4 -14 1910.66 178.280  13
   0   4  14 1787.53 168.435  16
   0   4 -14 1904.77 165.785  10
   0   4 -15 535.474 108.460  10
   0   4  15 847.221 128.276  16
   0   4  15 728.405 125.947  23
   0   4 -15 895.550 133.308  13
   0   4  16 334.287 100.701  16
   0   4 -16 138.021 73.9473  10
   0   4  16 384.251 104.908  23
   0   4 -16 329.200 102.081  13
   0   4 -17 2032.18 182.168  13
   0   4 -17 2251.91 171.582  10
   0   4  17 2010.65 181.923  23
   0   4  17 2023.31 186.222  16
   0   4  18 5069.17 283.206  16
   0   4 -18 4582.85 249.693  10
   0   4 -18 5037.02 276.673  13
   0   4  18 4760.98 268.487  23
   0   4 -19 2132.60 176.336  13
   0   4  19 2152.31 178.303  23
   0   4  20 99.0568 88.7776  23
   0   4 -20 20.0974 70.7543  13
   0   4  21 825.017 116.274  23
   0   4 -21 998.964 119.211  13
   0   4 -22 7786.61 311.810  13
   0   4  22 7069.86 306.685  23
   0   4 -23 49.7626 48.2643  13
   0   4 -23 70.0418 53.4156  22
   0   4 -24 112.414 45.8884  22
   0   5   0 161.070 75.3188  10
   0   5   1 409.096 87.7803  10
   0   5  -1 392.994 88.6090  10
   0   5  -1 604.599 103.414  13
   0   5  -2 15311.1 564.645  10
   0   5  -2 15431.2 577.192  13
   0   5   2 16303.2 559.321  10
   0   5   3 40156.3 1174.17  10
   0   5  -3 39840.2 1193.14  10
   0   5  -3 39975.6 1217.94  13
   0   5  -4 221.108 88.8396  13
   0   5  -4 362.892 97.3619  10
   0   5  -5 2248.43 190.916  13
   0   5  -5 1866.81 167.008  10
   0   5  -6 1070.31 139.933  13
   0   5  -6 899.414 126.249  10
   0   5  -7 763.764 120.736  10
   0   5  -7 840.104 132.877  13
   0   5  -8 2420.57 204.085  13
   0   5  -9 3456.82 240.800  10
   0   5  -9 4048.63 263.406  13
   0   5 -10 1938.33 186.218  13
   0   5 -10 2081.19 183.724  10
   0   5 -11 281.162 111.519  13
   0   5 -11 99.0695 93.6917  10
   0   5 -12 5903.09 313.716  10
   0   5 -12 5821.22 321.982  13
   0   5 -13 555.722 122.239  13
   0   5 -13 451.590 110.025  10
   0   5 -14 55.7171 77.6970  10
   0   5 -15 4870.23 270.339  10
   0   5 -16 2134.58 171.127  10
   0   5 -16 1976.04 175.284  13
   0   5 -17 4081.32 232.364  13
   0   5 -17 3618.70 216.579  10
   0   5 -18 237.111 85.2400  13
   0   5 -18 189.070 65.7807  10
   0   5 -19 4280.76 226.605  13
   0   5 -20 35.7061 55.6120  13
   0   5 -21 1315.93 100.708  13
   0   6   0 343.464 92.7943  10
   0   6   1 1514.13 147.703  10
   0   6  -1 1442.25 153.247  10
   0   6  -2 206.236 88.1843  10
   0   6   2 432.879 92.4054  10
   0   6  -3 26201.5 857.926  10
   0   6  -4 12949.6 524.767  13
   0   6  -4 15827.9 556.919  10
   0   6  -5 201.380 90.3444  10
   0   6  -5 243.557 86.8300  13
   0   6  -6 462.580 106.893  13
   0   6  -6 415.086 108.057  10
   0   6  -7 13029.3 520.507  13
   0   6  -7 13537.9 512.650  10
   0   6  -8 6014.48 313.074  13
   0   6  -8 5650.74 296.681  10
   0   6  -9 5695.85 306.337  13
   0   6 -10 1032.81 133.088  13
   0   6 -11 10749.6 431.387  13
   0   6 -11 9938.12 414.516  10
   0   6 -12 3482.44 215.699  13
   0   6 -12 3433.38 210.262  10
   0   6 -13 138.665 78.4258  10
   0   6 -13 70.6223 74.2321  13
   0   6 -14 83.5182 69.1655  10
   0   6 -14 81.2005 69.1756  13
   0   6 -15 1184.70 112.313  10
   0   6 -15 1441.45 125.000  13
   0   6 -16 215.475 55.9779  10
   0   6 -16 233.892 66.9276  13
   0   7  -2 2160.76 142.733  10
   0   7  -2 2066.55 134.737   9
   0   7  -3 2116.13 142.334  10
   0   7  -3 1757.00 131.480   9
   0   7  -5 1170.10 112.070  10
   0   7  -6 749.047 92.5203  10
   0   7  -7 786.174 89.5058  10
   0   7  -8 64.4260 47.3236  10
   0   7  -9 7283.80 278.483  10
   1   0 -30 10.7542 38.0392  11
   1   0 -29 9068.58 353.922  11
   1   0 -28-20.2833 76.0966  11
   1   0 -27 223.931 97.7196  11
   1   0 -26-34.1836 95.7968  11
   1   0 -25 26589.1 919.272  11
   1   0 -24-23.6014 106.382  11
   1   0 -23 23631.8 832.451  18
   1   0 -23 23680.5 861.879  11
   1   0 -22 55.9539 104.035  11
   1   0 -22 28.2930 91.5357  18
   1   0 -21 13357.4 579.481  11
   1   0 -21 13946.1 563.953  18
   1   0 -20 29.5680 104.594  11
   1   0 -20 79.6713 83.9295  18
   1   0 -19 9891.35 457.875  11
   1   0 -19 10856.4 453.213  18
   1   0 -18 12.8996 81.0307  11
   1   0 -18 28.9987 70.1479  18
   1   0 -17 47292.1 1388.95  11
   1   0 -17 46349.7 1365.35  18
   1   0 -16 182.440 76.6714  11
   1   0 -16 24.3744 57.8203  18
   1   0 -15 96439.3 2619.44  11
   1   0 -15 97733.2 2604.00  18
   1   0 -14-8.76031 51.0325  11
   1   0 -14 691.522 85.3532  18
   1   0 -13 1652.10 83.7733  14
  -1   0  13 1742.50 109.736  15
  -1   0  12 1.18150 16.8785   4
  -1   0  12 19.0914 38.3264  15
   1   0 -12-4.26279 33.5861   6
   1   0 -12 35.7430 22.8672  14
  -1   0  11 173040. 4477.71  15
  -1   0  11 176796. 4437.84   4
   1   0 -11 171780. 4467.68   6
   1   0 -11 177727. 4441.70  14
   1   0 -10 8.35710 31.4627   6
  -1   0  10 4.84089 17.3213   4
  -1   0  10-1.87337 31.1967  15
   1   0  -9 78.0933 28.9803   6
   1   0  -9 58.3451 38.2902  15
   1   0  -9 115.405 24.9362  14
  -1   0   9 69.7697 21.3775   4
  -1   0   9 64.4639 36.4594  15
   1   0  -8 118.500 22.6924  14
   1   0  -8 15.3695 27.3537   6
   1   0  -8 47.8047 35.3924  15
  -1   0   8 28.9514 18.5442   4
   1   0  -7 176482. 4469.24  15
  -1   0   7 175899. 4440.68   4
   1   0  -7 177892. 4442.26  14
  -1   0   7 186626. 4469.51  15
   1   0  -7 166175. 4458.19   6
  -1   0   6 53.9738 28.6721  15
  -1   0   6-7.65461 16.5145   4
   1   0  -6-2.69628 15.2977  14
   1   0  -6 46.8762 26.0471   6
   1   0  -6 29.0336 36.5638  15
   1   0  -5 397.710 35.5663   6
   1   0  -5 308.851 23.6190  14
  -1   0   5 292.404 37.8655  15
   1   0  -5 285.267 38.6601  15
   1   0  -4 22.4922 26.2529  15
   1   0  -4 34.9564 22.7966   6
  -1   0   4 48.0953 27.9871  15
   1   0  -4 11.6295 13.9437  14
   1   0  -3 5915.48 153.913  14
   1   0  -3 5379.25 163.348   6
  -1   0   3 5574.48 163.442   6
  -1   0   3 5935.30 167.836  15
  -1   0   2 10.5169 8.26078  14
  -1   0   2 37.6076 17.5596  15
  -1   0   2-7.09101 17.3148   6
  -1   0   1 148947. 3698.38   5
   1   0  -1 144059. 3689.90   4
  -1   0   1 149130. 3689.81   4
  -1   0   0 13.1896 8.61898   4
   1   0   0 4.56864 8.43699   4
  -1   0  -1 3785.57 103.177  15
  -1   0  -2 32.2170 12.7149  15
   1   0   2 227.251 18.0713  15
   1   0   3 41684.5 1019.15  15
  -1   0  -3 40405.6 1019.42  15
   1   0   3 43218.6 1021.46   4
  -1   0  -4 75.3919 22.7167  15
  -1   0  -4 4.51088 20.8516   4
   1   0   4 61.7087 21.9163  15
   1   0   4 62.6686 22.0421   4
  -1   0  -5 1155.92 56.0556  15
   1   0   5 1111.27 53.4674  15
   1   0   5 1291.18 55.6315   4
  -1   0  -6 14.0302 32.7852  15
  -1   0  -6 6.02491 23.3653   4
   1   0   6 16.3132 25.1297   4
   1   0   6 16.2136 24.3945  15
   1   0   7 972246. 24531.1  15
   1   0   7 963482. 24528.5   4
  -1   0  -7 999999. 24535.2  15
  -1   0  -8 24.8788 29.6460  15
   1   0   8 3.78907 26.0511  15
   1   0   8 12.4246 28.0337   4
   1   0   9 245.346 36.2430   4
  -1   0  -9 168.451 40.8045  15
   1   0   9 221.494 38.3204  15
   1   0  10 47.5883 26.7922  15
   1   0  10 7.07852 23.7449   4
  -1   0 -10 58.5452 36.8761  15
  -1   0 -11 423995. 10778.1  15
   1   0  11 428174. 10755.9   4
   1   0  11 427930. 10770.3  15
   1   0  12 22.2379 24.0861   4
   1   0  12-8.97648 33.9634  15
  -1   0 -12-4.94717 33.2722  15
   1   0  13 3196.40 147.285  15
   1   0  13 2599.75 121.756   4
   1   0  14 26.8320 59.4574  12
   1   0  14 7.95141 19.1114   4
   1   0  14 104.865 65.3232  16
   1   0  15 19959.9 618.988  23
   1   0  15 21209.9 663.843  12
   1   0  16 19.6912 42.4797  23
   1   0  16 91.3559 68.5534  12
   1   0  17 747.250 86.1866  23
   1   0  17 485.089 99.1337  12
  -1   0 -18-5.66448 69.8508  18
   1   0  18 59.6922 56.4645  23
   1   0  18-10.6730 80.7653  12
  -1   0 -19 102723. 2741.76  11
   1   0  19 94948.2 2625.00  23
  -1   0 -19 102873. 2716.49  18
  -1   0 -20 7.16804 83.7955  11
  -1   0 -20-6.49394 78.5429  18
   1   0  20 36.1994 57.4526  23
  -1   0 -21 2078.72 189.374  18
  -1   0 -21 2330.66 217.088  11
  -1   0 -22-6.98793 83.3971  18
  -1   0 -22 31.1952 93.0743  11
  -1   0 -23 22709.3 831.642  11
  -1   0 -23 22601.3 801.816  18
  -1   0 -24-61.7286 113.290  11
  -1   0 -24 47.9435 82.8370  18
  -1   0 -25 13927.5 569.770  11
  -1   0 -25 12514.5 525.469  18
  -1   0 -26 5.87070 72.3924  18
  -1   0 -26 27.1140 99.9677  11
  -1   0 -27 3055.35 221.973  11
  -1   0 -28 5.10476 76.9311  11
  -1   0 -29 142.218 70.0476  11
  -1   0 -30 2.87000 41.1870  11
   1   1 -30 81.6322 45.9218  11
  -1   1  29 17272.0 523.306   3
  -1  -1  29 17162.9 525.596   3
   1   1 -29 18181.8 583.373  11
   1  -1 -28 727.998 95.2263  11
   1   1 -28 859.055 131.246  11
  -1   1  28 828.765 99.8712   3
  -1  -1  28 889.145 98.2458   3
  -1  -1  27 2123.66 157.087   3
  -1   1  27 1909.56 147.904   3
   1  -1 -27 2393.44 174.642  11
   1  -1 -26 2100.14 182.055  11
  -1   1  26 1901.80 165.643   3
  -1  -1  26 1946.46 166.405   3
   1  -1 -25 1750.53 180.832  11
   1  -1 -24 56.2586 85.1485  11
  -1   1  24 230.555 70.0313  23
  -1   1  23 21329.2 700.433  23
   1  -1 -23 23683.7 812.985  11
   1  -1 -22 6915.79 369.459  11
   1   1 -22 6911.30 379.390  18
  -1   1  22 6104.45 293.035  23
   1   1 -21 16658.6 665.206  18
   1  -1 -21 16750.7 656.071  11
  -1   1  21 17267.2 583.418  23
   1  -1 -21 17054.2 624.904  18
   1  -1 -20 2905.12 228.109  11
   1   1 -20 2865.63 233.396  18
  -1   1  20 2615.91 180.205  23
   1  -1 -20 2775.68 201.383  18
  -1   1  19 3410.31 201.100  23
   1   1 -19 3984.90 265.825  18
   1  -1 -19 3676.48 226.733  18
   1  -1 -19 3834.66 249.260  11
  -1   1  18 1532.21 132.067  23
   1  -1 -18 1450.48 142.048  18
   1   1 -18 1372.67 164.851  11
   1   1 -18 1555.75 163.915  18
   1  -1 -18 1680.69 163.862  11
   1   1 -17 66889.4 1913.56  18
   1   1 -17 66090.3 1924.27  11
   1  -1 -17 67156.8 1900.17  11
  -1   1  17 69011.8 1847.16  23
   1  -1 -17 67611.4 1873.76  18
  -1   1  16 26.5362 51.5305  23
   1   1 -16-11.6205 68.8723  11
   1  -1 -16-40.8146 66.0195  11
   1  -1 -16 57.3826 52.6795  18
   1   1 -16 5.45982 65.1600  18
   1  -1 -15 4503.45 237.418  11
  -1   1  15 4095.30 206.708  23
   1   1 -15 4190.08 238.462  18
  -1   1  15 4539.22 244.819  16
   1  -1 -15 4146.43 214.974  18
   1   1 -15 4430.38 248.860  11
   1   1 -14 228.775 75.2187  11
  -1   1  14 329.027 64.8683  23
  -1  -1  14 366.217 79.0725  12
  -1   1  14 301.043 81.1754  16
   1  -1 -14 334.067 73.0116  11
  -1  -1  13 52643.7 1456.87  15
  -1  -1  13 50617.6 1420.09   4
  -1   1  13 56950.2 1515.37  16
   1   1 -13 55698.3 1518.16  11
  -1  -1  13 57400.4 1498.49  12
  -1   1  13 56831.0 1465.76  15
   1  -1 -13 51703.6 1473.27   1
   1  -1 -13 54732.1 1434.18   6
   1  -1 -12 26115.0 768.881   1
   1  -1 -12 27408.5 757.755  15
   1  -1 -12 27200.5 731.398   6
  -1  -1  12 24646.5 723.236   4
   1   1 -12 25884.3 728.679  14
   1   1 -12 26546.4 767.781   1
  -1  -1  12 26377.2 757.365  15
  -1   1  12 27629.8 758.325  15
  -1   1  11 58459.2 1559.42   4
   1   1 -11 58064.8 1597.97  14
   1  -1 -11 63828.6 1600.54   6
   1  -1 -11 61992.6 1621.83  15
  -1   1  11 63355.5 1623.91  15
   1  -1 -11 63130.1 1638.79   1
   1   1 -11 65664.0 1641.27   1
  -1  -1  11 63270.5 1598.84   4
  -1  -1  11 62685.4 1630.10  15
  -1   1  10 28230.6 749.586  15
   1   1 -10 25479.4 728.724  14
   1  -1 -10 28327.0 765.347   1
   1  -1 -10 27436.5 746.484  15
   1  -1 -10 27490.0 727.208   6
   1   1 -10 28012.9 762.652   1
  -1   1  10 25987.8 695.141   4
  -1  -1  10 27087.2 753.344  15
  -1   1   9 60325.0 1595.73   4
  -1   1   9 66700.1 1646.08  15
  -1  -1   9 66192.0 1655.11  15
   1  -1  -9 62017.1 1640.55  15
   1   1  -9 66016.3 1658.94   1
   1  -1  -9 65357.1 1624.69   6
   1  -1  -9 65318.4 1659.61   1
   1   1  -9 59889.8 1628.98  14
   1   1  -8 76873.3 2010.23  14
   1   1  -8 82274.6 2033.59   1
  -1  -1   8 79616.7 2031.94  15
  -1   1   8 82984.3 2021.69  15
  -1   1   8 79598.1 1978.10   4
   1   1  -8 74903.9 2020.62   6
   1  -1  -8 77840.8 2016.78  15
   1  -1  -8 78368.0 2000.07   6
   1   1  -7 4797.11 165.955   1
  -1  -1   7 3835.25 158.872  15
   1  -1  -7 4743.84 123.291   4
   1  -1  -7 4900.16 167.845   1
  -1   1   7 4074.36 150.692  15
   1  -1  -7 4132.03 150.710  15
  -1   1   7 4110.45 122.877   4
   1   1  -7 4094.82 155.480   6
   1  -1  -7 4421.34 140.502   6
   1  -1  -6 9021.07 272.875  15
   1   1  -6 9241.92 281.863   6
   1  -1  -6 9438.92 247.142   4
  -1   1   6 9214.14 274.300  15
   1  -1  -6 9600.36 261.690   6
   1   1  -6 9731.00 285.503   1
   1  -1  -6 9481.27 285.703   1
  -1  -1   6 9539.95 292.270  15
   1   1  -5 151011. 3763.25   1
   1  -1  -5 146951. 3752.56  15
  -1  -1   5 148223. 3758.42  14
  -1   1   5 142735. 3754.11  15
   1  -1  -5 150187. 3762.70   1
   1   1  -5 139666. 3762.90   6
   1  -1  -5 149924. 3730.51   4
   1  -1  -5 152511. 3740.35   6
  -1   1   4 24756.9 635.959  15
   1  -1  -4 24172.1 622.278   6
   1  -1  -4 24716.4 635.435  15
   1   1  -4 23823.0 643.581   1
   1  -1  -4 23702.9 642.989   1
   1  -1  -4 24739.9 619.707   4
  -1  -1   4 23836.2 642.411  14
   1   1  -4 23345.0 644.477   6
   1   1  -3 63170.5 1675.92   1
  -1  -1   3 66069.7 1675.67   6
   1  -1  -3 65474.4 1666.80  15
   1  -1  -3 67177.4 1654.61   5
  -1  -1   3 63758.6 1676.96  14
   1  -1  -3 67110.3 1659.80   4
   1  -1  -3 62072.0 1675.03   1
   1  -1  -2 10314.8 300.058   1
  -1  -1   2 10912.8 302.617   6
   1   1  -2 10463.6 300.791   1
  -1  -1   1 126282. 3218.65   6
   1   1  -1 126029. 3221.61   5
  -1  -1   1 128525. 3212.48   1
   1  -1  -1 129393. 3211.13  14
  -1   1   1 126431. 3211.36   1
  -1  -1   0 214339. 5431.89   1
  -1  -1   0 213187. 5438.44   5
   1  -1   0 221182. 5436.02  14
   1  -1   1 15148.2 390.205  14
  -1  -1  -1 14298.5 396.151   4
  -1   1  -1 15061.2 393.417  14
  -1  -1  -1 14253.5 389.496   5
  -1  -1  -2 20999.9 579.522   4
   1   1   2 22481.5 581.886   4
  -1   1  -2 22954.6 583.052  14
   1   1   3 76617.5 1937.57   4
  -1  -1  -3 75472.1 1935.07   4
  -1   1  -3 75314.6 1939.89  14
   1  -1   3 80221.4 1934.90  15
  -1  -1  -3 72738.7 1937.14  15
   1  -1   4 294692. 6996.18  15
  -1  -1  -4 283675. 6991.72   4
  -1  -1  -4 271535. 6997.64  15
   1   1   4 281437. 6996.42   4
  -1  -1  -5 193845. 4862.97   4
   1  -1   5 192855. 4869.11  15
   1   1   5 206014. 4870.23   4
  -1  -1  -6 791.500 54.5226  15
  -1  -1  -6 888.326 46.7683   4
   1   1   6 832.188 50.8595   4
   1  -1   6 930.669 56.8326  15
   1  -1   7 109760. 2708.50   4
  -1   1  -7 106364. 2708.10  14
   1  -1   7 109453. 2709.56  15
   1   1   7 105200. 2700.21   4
  -1  -1  -7 111175. 2694.46   4
   1   1   8 600.318 47.0119   4
  -1  -1  -8 584.902 41.4773   4
   1  -1   8 602.802 51.3644  15
  -1  -1  -8 460.834 48.7495  15
  -1   1  -8 591.354 51.3977  14
   1  -1   8 626.455 51.9847   4
   1   1   8 599.489 50.4706  15
   1   1   9 22696.1 622.698   4
   1  -1   9 22613.5 632.221  15
   1  -1   9 23561.4 631.405   4
   1   1   9 23334.9 636.323  15
  -1  -1  -9 23819.5 614.252   4
  -1   1  -9 23201.9 631.965  14
   1   1  10 71136.8 1812.68  15
  -1   1 -10 68478.7 1803.87  14
  -1  -1 -10 71090.8 1783.28   4
   1  -1  10 72455.9 1807.15   4
   1   1  10 71807.8 1797.41   4
   1  -1  10 70062.9 1808.34  15
  -1  -1 -11 126894. 3275.45   4
  -1  -1 -11 118148. 3311.04  15
   1   1  11 133998. 3312.96  15
   1  -1  11 129564. 3307.37  15
   1   1  11 132441. 3290.49   4
   1  -1  11 131780. 3299.99   4
  -1   1 -11 128695. 3302.91  14
  -1   1 -12 9631.76 311.367  14
   1  -1  12 9311.67 307.767   4
   1   1  12 9867.62 324.687  15
   1  -1  12 9553.46 318.533  15
   1   1  12 10167.5 301.489   4
   1  -1  13 301876. 7750.26  12
   1  -1  13 300871. 7688.37   4
   1   1  13 307354. 7728.55  23
   1  -1  13 303837. 7705.96  15
   1   1  13 305107. 7761.51  16
   1   1  14 58981.5 1635.35  16
  -1   1 -14 61453.1 1614.72   8
   1  -1  14 58338.7 1617.93  12
   1  -1  14 56519.0 1553.71   4
   1   1  14 57891.3 1592.50  23
   1   1  14 59137.0 1604.53  12
   1   1  15 1313.38 121.961  12
   1   1  15 861.815 99.5140  23
   1   1  15 1174.91 127.639  16
   1  -1  15 1203.53 124.292  12
  -1   1 -15 1557.91 129.964   8
   1   1  16 70.5483 80.3923  16
   1   1  16 43.9178 59.1491  23
   1   1  16 35.2033 63.4518  12
  -1   1 -16 9.29143 58.7273   8
   1  -1  16 67.1879 77.3662  12
   1   1  17 141409. 3656.79  23
   1  -1  17 135835. 3685.64  12
   1   1  17 140541. 3719.95  16
   1   1  18 1957.45 185.758  16
  -1   1 -18 1672.05 173.976  11
   1   1  18 1913.30 152.602  23
   1  -1  18 1997.61 171.433  12
  -1  -1 -18 1864.59 155.615  18
  -1  -1 -19 925.016 131.579  11
   1  -1  19 1058.47 143.195  12
  -1  -1 -19 859.372 115.116  18
   1   1  19 731.156 109.901  23
  -1   1 -19 734.113 130.948  18
  -1   1 -19 1024.69 147.377  11
  -1   1 -20 1096.41 160.358  18
   1   1  20 1159.08 130.230  23
  -1  -1 -20 952.883 140.027  11
  -1  -1 -20 979.192 125.152  18
  -1   1 -20 1177.15 169.108  11
  -1   1 -21 18523.8 708.084  18
  -1  -1 -21 18439.5 665.197  18
  -1  -1 -21 19643.6 702.959  11
   1   1  21 18064.3 627.151  23
  -1   1 -21 17995.4 717.123  11
   1   1  22 2589.48 183.115  23
  -1  -1 -22 2524.51 219.713  11
  -1   1 -22 2680.80 245.308  11
  -1   1 -22 2615.51 232.546  18
  -1  -1 -22 2505.33 200.970  18
  -1  -1 -23 2057.25 200.788  11
  -1   1 -23 1669.20 195.848  18
   1   1  23 1534.25 139.955  23
  -1   1 -23 1994.05 221.837  11
  -1  -1 -23 1751.94 170.606  18
  -1   1 -24 118.188 118.672  18
  -1  -1 -24 105.408 73.6386  18
  -1  -1 -24 97.8431 93.5590  11
  -1   1 -24 192.478 134.939  11
   1   1  24 152.200 69.4745  23
  -1  -1 -25 35944.1 1131.44  11
  -1   1 -25 37720.4 1157.39  18
  -1  -1 -25 36323.0 1093.91  18
   1   1  25 34782.8 1035.47  23
  -1  -1 -26 1232.00 145.266  11
   1   1  26 1128.66 99.6809  23
  -1  -1 -27 13681.3 508.700  11
   1  -1  28 1927.29 136.435   3
   1   1  28 1846.76 134.265   3
  -1  -1 -28 1931.82 145.297  11
   1  -1  29 7002.46 255.159   3
   1   1  29 7035.66 252.942   3
   1   2 -29 6907.67 268.196  22
   1   2 -29 7040.78 268.129  11
  -1  -2  28 7711.07 261.841   3
  -1   2  28 7557.93 254.856   3
   1   2 -27 144.215 81.6745  11
  -1  -2  27 229.205 61.5850   3
  -1   2  27 275.986 61.2139   3
   1   2 -26 638.230 125.749  11
  -1   2  26 690.610 92.0822   3
  -1  -2  26 724.464 95.5997   3
  -1  -2  25 32379.2 952.029   3
   1   2 -25 33102.6 1049.83  11
  -1   2  25 30232.4 931.794  23
  -1   2  25 32933.4 948.566   3
  -1   2  24 3384.95 205.601   3
   1   2 -24 3274.46 260.007  11
  -1  -2  24 3479.15 208.489   3
  -1   2  24 3012.77 193.183  23
  -1  -2  23 612.620 111.413   3
  -1   2  23 804.650 112.924  23
  -1   2  23 644.892 109.485   3
   1   2 -23 740.745 154.099  11
  -1   2  22 208.892 85.0155  23
   1   2 -22 335.312 129.514  11
  -1   2  21 3621.35 227.828  23
   1   2 -21 3817.42 286.455  11
   1   2 -20 24425.1 870.916  11
  -1   2  20 24536.2 793.383  23
   1   2 -20 23650.9 861.365  18
   1   2 -19 21336.8 778.319  11
   1   2 -19 21004.5 772.698  18
  -1   2  19 21915.4 712.646  23
   1   2 -19 19975.5 671.743  13
   1   2 -18 21.2168 93.6200  18
   1   2 -18 167.799 99.7063  11
  -1   2  18 10.0732 70.9447  23
   1   2 -18 126.071 57.2532  13
   1   2 -17 52239.6 1452.46  13
  -1   2  17 52518.2 1522.40  16
  -1   2  17 51241.6 1470.21  23
   1   2 -17 49960.9 1530.33  18
   1   2 -17 51357.9 1537.98  11
   1   2 -16 9974.95 444.065  11
  -1   2  16 10541.6 438.494  16
   1   2 -16 10791.8 394.924  13
   1   2 -16 9902.03 441.047  18
  -1   2  16 10215.8 404.636  23
  -1   2  15 62578.9 1742.37  16
   1   2 -15 59966.3 1754.59  11
   1   2 -15 60433.9 1748.51  18
  -1   2  15 62755.3 1707.35  23
  -1   2  14 35770.6 1052.50  23
   1   2 -14 36218.4 1094.45  11
   1   2 -14 35272.2 1088.96  18
  -1   2  14 36847.8 1083.63  16
   1   2 -13 10104.4 406.564  11
  -1   2  13 10041.2 375.590  23
  -1   2  13 10245.3 398.079  16
   1   2 -13 10067.1 403.642  18
   1   2 -12 16451.0 553.084  11
   1   2 -12 15902.0 536.029   8
   1  -2 -12 15973.8 505.640   1
   1   2 -12 16626.5 551.294  18
  -1   2  12 16246.8 537.765  16
   1   2 -12 16214.3 508.161   1
  -1  -2  11 154312. 4023.01  15
   1  -2 -11 155688. 4018.57   1
   1   2 -11 153648. 4017.92   1
   1   2 -11 157234. 4072.28  18
   1   2 -11 161719. 4058.06   8
   1  -2 -10 4543.17 182.164  15
   1   2 -10 4489.43 187.050   1
   1  -2 -10 4503.70 186.659   1
  -1  -2  10 4214.48 190.119  15
  -1  -2   9 1449.09 101.628  15
   1  -2  -9 1668.57 62.4247   4
   1  -2  -9 1728.73 100.434   1
   1  -2  -9 1673.63 94.0769  15
   1   2  -9 1797.88 101.680   1
  -1  -2   8 29071.1 780.990  15
   1  -2  -8 26887.9 705.859   5
   1   2  -8 25963.5 762.270   6
   1  -2  -8 27830.3 712.658   4
   1  -2  -8 27767.2 759.167   1
   1  -2  -8 27560.6 751.771  15
   1   2  -8 27955.9 760.527   1
   1  -2  -7 133290. 3358.60   4
   1   2  -7 127999. 3394.26   1
   1  -2  -7 131854. 3394.82   1
   1  -2  -7 138284. 3392.47  15
   1   2  -7 132771. 3404.72   6
   1  -2  -6 54587.9 1392.97   1
  -1  -2   6 52696.6 1402.59  14
   1  -2  -6 53417.3 1367.19   4
   1   2  -6 51787.3 1393.53   1
   1  -2  -6 54300.8 1392.34  15
   1   2  -5 35010.8 927.513   1
   1  -2  -5 34689.5 924.619   1
   1  -2  -5 35299.2 910.802   4
  -1  -2   5 35649.2 944.384  14
   1  -2  -5 34683.7 923.729  15
   1  -2  -4 4005.48 138.214   1
   1  -2  -4 4301.92 144.379  15
   1   2  -4 4204.99 143.620   1
   1  -2  -3 140794. 3580.42   4
   1   2  -3 141497. 3595.22   5
   1  -2  -3 141783. 3577.98  15
  -1  -2   2 85819.7 2248.63  14
   1   2  -2 86249.2 2242.33   5
   1  -2  -2 87467.3 2230.14  14
   1  -2  -2 89440.5 2226.85  15
  -1  -2   1 33708.2 892.272   6
   1  -2  -1 35230.7 902.872  14
   1   2  -1 34483.6 904.453   5
   1  -2   0 2114.89 91.8494  14
  -1   2   0 2405.58 73.7588   5
  -1  -2   0 2334.55 85.9770   6
  -1  -2   0 2425.88 106.752   4
  -1   2  -1 75370.8 1924.41   6
  -1  -2  -1 74929.2 1927.34   6
  -1  -2  -1 75291.9 1953.53   4
   1  -2   1 78954.1 1946.80  14
  -1  -2  -2 3854.97 124.008   6
  -1  -2  -2 4239.88 149.897   4
   1  -2   2 4188.72 143.318  14
  -1   2  -2 3935.88 128.335   6
  -1  -2  -3 34613.1 912.031   4
  -1   2  -3 34217.4 898.436   6
  -1  -2  -4 37152.1 996.972  15
  -1  -2  -4 37624.0 993.161   4
  -1  -2  -4 36931.8 971.722   5
  -1   2  -4 39411.9 989.887   6
  -1  -2  -5 102536. 2632.44   5
  -1  -2  -5 106849. 2660.56  15
  -1  -2  -5 106687. 2651.66   4
   1  -2   5 110267. 2661.82  15
  -1   2  -6 61809.2 1610.10   6
  -1  -2  -6 61525.3 1603.28   4
   1  -2   6 62380.1 1614.53  15
  -1  -2  -6 62612.5 1617.24  15
  -1  -2  -7 39262.6 985.597   4
  -1   2  -7 36450.3 996.536   6
  -1  -2  -7 36139.6 1000.24  15
   1  -2   7 36999.1 999.190  15
   1  -2   8 15769.2 467.382  15
  -1  -2  -8 15941.1 473.636  15
  -1   2  -8 15923.6 468.457   6
  -1  -2  -8 16389.9 449.813   4
   1  -2   9 4536.99 181.876  15
  -1   2  -9 4566.58 184.204   6
  -1  -2  -9 4750.82 188.919  15
  -1  -2 -10 31437.0 891.877  15
   1  -2  10 31985.3 887.556  15
   1  -2  10 31268.2 889.350   4
  -1  -2 -10 33116.5 857.524   4
   1  -2  11 229555. 5968.71  15
   1   2  11 240725. 6026.49  16
   1   2  11 237234. 6004.61  23
   1  -2  11 233935. 5973.89   4
  -1   2 -12 40957.5 1137.22  18
  -1   2 -12 40720.9 1135.99  11
   1   2  12 40841.7 1143.12  16
   1  -2  12 39699.3 1080.73  15
   1  -2  12 39541.3 1120.54  12
  -1   2 -13 10894.8 433.322  18
   1   2  13 11986.9 446.070  16
  -1   2 -13 11820.3 441.872  11
  -1   2 -13 12379.9 435.349   8
   1  -2  13 11924.6 430.008  12
  -1   2 -14 4046.19 219.483   8
   1   2  14 4200.71 233.287  16
  -1   2 -14 3794.83 224.510  11
   1  -2  14 3770.22 213.876  12
  -1   2 -14 3647.76 220.783  18
  -1   2 -15 32386.8 969.697   8
   1  -2  15 31246.0 959.225  12
  -1   2 -15 31668.4 985.939  18
   1   2  15 32066.1 986.992  16
   1   2  15 31120.2 953.556  23
  -1   2 -15 30790.7 981.107  11
  -1   2 -16 133.550 77.0752   8
   1  -2  16 126.910 73.2484  12
   1   2  16 176.913 82.1043  23
   1   2  16 81.7786 85.4305  16
  -1   2 -16 41.2751 70.4314  18
  -1   2 -16 161.322 83.7681  11
  -1   2 -17 30482.9 984.534   8
  -1   2 -17 31191.6 1011.70  11
  -1   2 -17 30823.2 1007.07  18
   1  -2  17 31416.1 981.670  12
   1   2  17 33288.9 978.255  23
   1   2  17 31621.8 1010.80  16
   1   2  18 44380.0 1298.97  23
   1  -2  18 44439.6 1316.35  12
  -1  -2 -18 43001.9 1302.82  11
  -1   2 -18 44762.8 1357.02  11
  -1   2 -18 43990.8 1350.40  18
   1   2  18 43640.9 1343.06  16
   1   2  19 45588.1 1343.04  23
  -1   2 -19 45094.4 1411.46  11
  -1  -2 -19 45021.1 1354.31  11
  -1   2 -19 47707.2 1410.27  18
   1   2  19 44923.7 1388.90  16
  -1  -2 -20 13350.5 526.833  11
  -1   2 -20 13812.4 572.237  11
   1   2  20 14082.2 519.392  23
   1   2  20 12425.9 547.200  16
  -1   2 -20 12912.4 562.605  18
  -1   2 -21 8125.18 423.395  18
  -1   2 -21 8451.75 434.103  11
   1   2  21 7856.44 362.686  23
  -1   2 -21 8327.29 342.926  13
  -1  -2 -21 8563.96 390.899  11
  -1  -2 -22 6028.04 314.923  11
  -1   2 -22 5763.78 348.239  11
   1   2  22 5647.70 293.073  23
  -1   2 -22 5630.14 342.747  18
  -1  -2 -23 18291.3 673.240  11
   1   2  23 19474.3 659.982  23
  -1   2 -23 20287.4 743.266  18
  -1   2 -23 20229.8 750.253  11
  -1   2 -24 702.989 143.135  11
   1   2  24 793.209 112.339  23
   1   2  25 4546.43 233.430  23
  -1   2 -25 5305.35 307.568  11
   1  -2  26-27.1661 65.6186   3
   1   2  26 49.2931 55.0885  23
   1   2  26-26.3342 65.2279   3
  -1   2 -26 71.4052 94.4868  11
  -1   2 -27 5171.46 268.844  11
   1   2  27 5119.66 212.126   3
   1  -2  27 5014.13 214.629   3
   1   2  27 5106.90 210.399  23
  -1   2 -28 5304.71 245.254  11
   1   2  28 4614.40 180.259   3
   1  -2  28 5087.65 190.692   3
  -1   2 -29 1056.00 88.5155  11
   1   3 -27 12289.0 420.810  22
   1   3 -26 2998.12 173.914  11
   1   3 -25 64.0660 72.4041  11
  -1   3  24 65.8965 67.6033  23
   1   3 -24 10.8226 69.2208  11
  -1   3  23 21149.0 684.510  23
   1   3 -23 20809.3 730.192  11
  -1   3  22 15201.6 546.585  23
   1   3 -22 15394.2 594.356  11
   1   3 -22 14782.1 521.394  13
  -1   3  21 1247.25 141.384  23
   1   3 -21 1211.40 127.601  13
   1   3 -21 1154.19 155.476  11
  -1   3  20 19704.7 653.203  23
   1   3 -20 17367.8 689.210  11
   1   3 -20 18058.6 632.756  13
   1   3 -19 10353.9 414.053  13
  -1   3  19 8932.01 406.182  23
   1   3 -19 9951.20 458.255  11
  -1   3  18 8665.09 406.072  16
   1   3 -18 8086.69 411.967  11
   1   3 -18 8806.88 379.654  13
   1   3 -17 134.861 100.004  11
  -1   3  17 276.425 102.821  16
   1   3 -17 85.5237 70.4432  13
   1   3 -16 2718.35 214.186  11
   1   3 -16 2617.06 185.384  13
  -1   3  16 2253.20 194.747  16
   1   3 -16 2302.02 167.948  10
   1   3 -15 11834.2 467.778  10
  -1   3  15 13369.5 513.564  16
   1   3 -15 13563.7 535.681  11
  -1   3  15 13025.5 494.312  23
   1   3 -15 13780.2 498.280  13
  -1   3  14 33908.0 1040.52  16
   1   3 -14 34015.9 1011.81  10
   1   3 -14 32361.4 1060.46  11
   1   3 -14 34803.2 1026.09  13
  -1   3  14 33924.4 1026.30  23
   1   3 -13 52504.3 1474.99  13
   1   3 -13 49745.2 1490.10   8
  -1   3  13 52549.5 1486.31  16
   1   3 -13 50031.2 1509.19  11
   1   3 -13 52685.8 1462.86  10
  -1   3  13 53347.6 1477.05  23
  -1   3  12 27611.7 849.150  23
  -1   3  12 27547.5 854.038  16
   1   3 -12 27862.2 852.820  13
   1   3 -12 27017.8 863.840   8
   1   3 -12 27730.3 837.969  10
   1   3 -11 17863.5 590.800   8
  -1   3  11 17166.1 575.280  16
   1   3 -11 17421.5 579.993  13
  -1   3  11 16843.2 571.938  23
   1   3 -11 16808.7 564.500  10
   1   3 -10 28985.8 902.698   8
  -1   3  10 30187.0 898.205  16
   1   3 -10 30704.2 892.522  10
  -1   3  10 30738.5 900.249  23
   1   3  -9 69073.3 1895.90  10
  -1   3   9 70822.8 1900.45  16
  -1   3   9 71819.5 1904.74  23
   1   3  -9 69449.5 1905.61   8
  -1   3   8 24855.9 758.095  23
   1   3  -8 25428.4 761.485   8
   1   3  -8 25874.6 759.153  10
   1   3  -7 38578.0 1086.73  13
  -1   3   7 39546.4 1078.97  23
   1  -3  -7 37278.8 1028.70  15
   1   3  -7 37512.2 1075.79  10
   1   3  -6 51755.4 1440.99  13
   1   3  -6 50370.6 1403.59   5
   1   3  -6 54250.7 1429.51  10
   1  -3  -6 52921.9 1382.76  15
  -1  -3   5 80417.7 2090.04  14
   1  -3  -5 79218.9 2056.07  15
   1  -3  -5 80368.2 2051.53  14
   1  -3  -5 80461.8 2050.45   4
   1   3  -5 76215.5 2079.24   5
   1  -3  -4 6326.35 215.452  15
  -1  -3   4 6911.91 248.619  14
   1  -3  -4 6458.48 217.373  14
   1  -3  -4 6628.45 222.092   4
   1   3  -4 6190.47 229.511   5
   1  -3  -3 156.070 29.1522  14
   1  -3  -3 89.1793 24.4814  15
   1   3  -3 145.409 36.8289   5
   1  -3  -3 127.009 28.4682   4
  -1  -3   3 56.8012 37.1148  14
   1  -3  -2 11311.4 349.272  14
  -1  -3   2 11657.5 375.420   4
  -1  -3   2 12017.5 375.038  14
   1  -3  -2 11378.2 357.000   4
   1  -3  -2 11584.5 342.619  15
   1  -3  -1 74738.5 1942.64  14
  -1  -3   1 74383.7 1961.75  14
  -1  -3   1 74703.8 1965.28   4
   1  -3  -1 75436.6 1954.97   4
   1  -3   0 98373.8 2521.53  14
  -1  -3   0 97692.2 2540.55   4
  -1  -3   0 97333.5 2536.96  14
   1  -3   1 1980.15 103.654  14
  -1  -3  -1 2238.74 116.502   4
  -1  -3  -2 21539.6 610.194   4
   1  -3   2 20376.1 593.202  14
  -1  -3  -3 85606.9 2229.03   4
  -1  -3  -4 66160.7 1714.61   4
  -1  -3  -4 64305.5 1711.54  15
  -1  -3  -5 40837.0 1095.95   4
  -1  -3  -5 40424.5 1099.17  15
  -1  -3  -6 12052.9 381.096   4
   1  -3   6 12063.4 388.295  15
  -1  -3  -7 63754.7 1716.10   4
   1   3   7 63504.1 1765.16  23
  -1   3  -7 64863.9 1762.69   8
  -1   3  -8 199.309 57.7864  10
  -1   3  -8 170.973 57.3345   8
   1   3   8 177.567 58.3940  23
  -1   3  -9 27265.8 788.677  10
   1   3   9 25670.1 786.233  23
  -1   3  -9 25666.1 785.836   8
   1   3  10 284.866 72.1941  23
   1   3  10 252.669 74.8438  16
  -1   3 -10 180.375 60.8802  10
  -1   3 -10 115.422 59.9293   8
  -1   3 -11 38174.8 1108.06   8
   1   3  11 38445.8 1101.79  23
   1   3  11 38443.0 1117.32  16
  -1   3 -11 37427.7 1087.51  10
  -1   3 -11 36700.6 1115.63  18
   1   3  12 26154.1 828.321  16
  -1   3 -12 26439.0 824.174   8
  -1   3 -12 25626.8 829.011  18
  -1   3 -12 26274.6 794.275  10
   1   3  12 26105.2 812.726  23
  -1   3 -13 86025.9 2366.78   8
   1   3  13 88849.0 2354.37  23
  -1   3 -13 85210.8 2321.37  10
  -1   3 -13 86369.7 2374.57  18
   1   3  13 87374.1 2372.69  16
  -1   3 -14 53727.6 1481.86  10
   1   3  14 53791.5 1538.13  16
   1  -3  14 50130.2 1485.63  12
   1   3  14 54037.2 1515.77  23
  -1   3 -14 53524.3 1535.82   8
  -1   3 -14 53474.8 1544.45  18
  -1   3 -15 40023.2 1138.51  10
   1  -3  15 38756.2 1155.59  12
  -1   3 -15 39519.8 1202.96  18
   1   3  15 40258.2 1175.74  23
  -1   3 -15 38381.9 1194.58   8
   1   3  15 39407.0 1199.36  16
  -1   3 -15 38009.4 1197.62  11
  -1   3 -16 89.8584 74.5789  11
  -1   3 -16 144.351 98.1839   8
   1   3  16 169.058 94.4234  16
   1   3  16 238.848 92.9106  23
  -1   3 -16 87.6810 58.6006  10
  -1   3 -16 189.016 93.1595  18
  -1   3 -17 44158.4 1339.05  11
   1   3  17 43643.4 1334.42  16
   1   3  17 44194.5 1303.22  23
  -1   3 -17 42993.9 1336.25  18
   1   3  18 8290.57 411.438  16
  -1   3 -18 8865.88 426.959  18
  -1   3 -18 9272.07 426.002  11
   1   3  19 1104.22 162.919  16
  -1   3 -19 1081.51 126.724  13
  -1   3 -19 1236.36 154.120  18
  -1   3 -19 979.120 143.249  11
  -1   3 -20 1556.64 173.733  11
   1   3  20 1941.08 189.885  16
  -1   3 -20 1894.04 160.898  13
  -1   3 -21 18740.1 635.508  13
   1   3  21 18377.2 648.168  23
  -1   3 -21 18402.1 683.834  11
  -1   3 -22 1550.87 166.969  11
  -1   3 -22 1701.48 141.028  13
   1   3  22 1681.16 159.847  23
  -1   3 -23 292.706 69.7367  13
  -1   3 -23 241.578 91.2368  11
   1   3  23 174.283 89.5219  23
  -1   3 -24 515.926 102.535  11
   1   3  24 350.389 87.7361  23
   1   3  25 17071.5 547.603  23
  -1   3 -25 16860.8 572.868  11
  -1   3 -26 8407.19 330.283  11
   1   3  26 9321.30 320.823  23
   1   4 -24 545.629 69.4461  22
   1   4 -23 128.141 49.7156  13
   1   4 -23 67.2545 58.7027  22
   1   4 -22 6788.46 306.292  22
   1   4 -22 7045.29 292.064  13
   1   4 -21 30090.1 899.400  13
  -1   4  21 28332.6 881.245  23
  -1   4  20 1721.49 154.614  23
   1   4 -20 1715.97 154.442  13
   1   4 -19 264.318 87.1790  13
  -1   4  19 232.417 99.8518  23
  -1   4  18 2107.48 173.349  23
   1   4 -18 2057.69 163.927  10
   1   4 -18 2122.70 179.365  13
   1   4 -17 15274.3 569.097  10
  -1   4  17 16102.9 584.726  16
  -1   4  17 15226.6 573.401  23
   1   4 -17 16149.8 591.007  13
   1   4 -16 8425.01 378.466  10
  -1   4  16 8736.36 380.775  23
  -1   4  16 7537.50 370.593  16
   1   4 -16 9091.98 398.478  13
  -1   4  15 40304.9 1220.44  16
  -1   4  15 40031.2 1214.15  23
   1   4 -15 41285.4 1224.42  10
   1   4 -15 40591.1 1231.73  13
   1   4 -14 109888. 3028.90  13
  -1   4  14 114205. 3019.60  23
   1   4 -14 113667. 3027.18  10
  -1   4  14 110847. 3018.38  16
   1   4 -13 38319.6 1119.79  10
   1   4 -13 35539.2 1112.90  13
  -1   4  13 34985.3 1093.95  16
  -1   4  13 36329.4 1097.33  23
  -1   4  12 11597.6 448.801  23
   1   4 -12 12470.4 465.524  10
  -1   4  12 11480.4 445.513  16
  -1   4  11 18625.0 645.583  23
   1   4 -11 19554.1 661.128  10
   1   4 -10 1253.22 132.829  10
   1   4 -10 1281.45 140.469  13
  -1   4  10 1180.20 132.882  23
   1   4  -9 30446.2 911.592  10
   1   4  -9 26967.9 884.087   8
   1   4  -9 30109.7 920.839  13
  -1   4   9 28951.6 890.065  23
   1   4  -8 13429.9 494.125   8
   1   4  -8 14113.5 514.473  10
  -1   4   8 14645.2 505.174  23
   1   4  -8 14467.4 527.578  13
  -1   4   7 38607.7 1134.49  23
   1   4  -7 39730.5 1167.98  13
   1   4  -6 36848.3 1062.25  13
  -1   4   6 36323.2 1024.96  23
   1   4  -5 1304.05 128.970  13
   1   4  -5 1417.21 126.349  10
   1   4  -4 13857.7 488.015  10
   1   4  -4 13965.0 505.921  13
   1   4  -3 129485. 3428.50  13
   1   4  -3 127827. 3402.85  10
  -1   4   3 131591. 3386.30  10
   1   4  -2 25683.5 800.520  10
  -1   4   2 27482.2 797.132  10
   1   4  -2 26003.9 822.421  13
  -1   4   1 14930.4 502.527  10
   1   4  -1 14706.2 506.242  10
   1   4  -1 15564.2 530.868  13
   1   4   0 10101.8 393.313  13
  -1   4   0 9985.30 376.924  10
   1   4   0 10340.0 379.774  10
   1   4   1 77891.0 2115.30  10
  -1   4  -1 82544.7 2126.08  10
  -1   4  -1 76252.7 2123.91  13
   1   4   2 283.935 64.2810  10
  -1   4  -2 264.810 68.1107  13
  -1   4  -2 89.4535 58.0859  10
  -1   4  -3 370.926 77.6844  13
  -1   4  -3 314.530 70.3012  10
   1   4   3 447.862 73.8218  21
   1   4   3 393.116 67.9292  10
   1   4   4 2397.67 158.207  21
  -1   4  -4 2556.68 164.821  10
  -1   4  -4 2505.93 171.074  13
  -1   4  -5 31344.0 938.411  13
  -1   4  -5 30125.3 917.603  10
  -1   4  -6 7637.28 307.293   8
  -1   4  -7 9974.77 377.388   8
   1   4   7 9781.83 379.657  23
  -1   4  -8 18412.9 614.941   8
   1   4   8 18337.9 617.901  23
  -1   4  -8 19299.9 628.278  10
   1   4   9 37481.8 1097.36  23
   1   4   9 37490.9 1109.80  16
  -1   4  -9 37119.4 1099.81  10
  -1   4  -9 35922.4 1090.92   8
   1   4  10 324.487 91.1496  16
   1   4  10 291.160 86.9615  23
  -1   4 -10 468.614 97.3267  10
  -1   4 -10 400.840 93.3246   8
   1   4  11 28671.7 925.110  16
  -1   4 -11 29075.9 924.484   8
  -1   4 -11 30360.0 921.312  10
   1   4  11 29616.0 919.282  23
   1   4  12 6141.47 315.849  16
   1   4  12 6571.68 314.133  23
  -1   4 -12 6168.18 314.022   8
  -1   4 -12 6546.09 308.130  10
   1   4  13 12318.9 498.004  16
   1   4  13 13109.3 495.028  23
  -1   4 -13 11831.3 492.535   8
  -1   4 -13 12443.6 483.192  10
  -1   4 -14 1989.09 178.643  13
   1   4  14 1825.47 168.261  23
  -1   4 -14 1995.37 185.427   8
  -1   4 -14 2115.12 170.891  10
   1   4  14 1818.20 174.616  16
  -1   4 -15 13643.9 554.545   8
  -1   4 -15 14233.6 524.132  10
   1   4  15 13528.6 547.439  16
   1   4  15 14430.0 539.537  23
  -1   4 -15 14870.4 554.363  13
   1   4  16 808.681 132.320  23
  -1   4 -16 853.496 129.202  13
   1   4  16 906.644 136.402  16
  -1   4 -16 817.658 113.827  10
  -1   4 -17 2871.90 190.958  10
  -1   4 -17 2831.19 213.895  13
   1   4  17 2588.65 203.916  23
   1   4  17 2497.89 207.973  16
  -1   4 -18 3753.98 232.941  13
   1   4  18 3467.70 226.182  23
  -1   4 -18 3370.28 202.797  10
   1   4  18 3516.63 241.550  16
   1   4  19 23545.8 767.121  23
  -1   4 -19 23788.2 773.218  13
   1   4  19 22515.1 779.439  16
   1   4  20 17332.7 607.515  23
  -1   4 -20 18179.3 617.987  13
   1   4  21 1778.64 152.642  23
  -1   4 -21 1722.95 145.315  13
   1   4  22 3577.19 201.306  23
  -1   4 -22 3433.25 192.288  13
   1   4  23 11727.8 412.548  23
  -1   4 -23 12085.6 408.058  13
   1   5 -21 529.567 67.7373  13
   1   5 -20 8335.10 322.301  13
   1   5 -19 15883.3 539.516  13
   1   5 -18 2717.61 182.507  13
   1   5 -18 2362.13 163.680  10
   1   5 -17 2209.79 167.194  10
   1   5 -17 2131.59 170.765  13
   1   5 -16 21.7261 87.8812  13
   1   5 -16 41.5907 70.6737  10
   1   5 -15 21257.2 778.345  13
   1   5 -15 26203.3 799.578  10
   1   5 -14 307.426 102.399  10
   1   5 -13 6376.75 325.907  10
   1   5 -12 2440.61 215.962  13
   1   5 -12 3214.40 223.581  10
   1   5 -11 15419.0 576.866  10
   1   5 -11 14295.7 575.081  13
   1   5 -10 305.565 113.713  13
   1   5 -10 390.846 111.016  10
   1   5  -9 31007.4 1009.59  13
   1   5  -8 20584.3 738.882  13
   1   5  -7 11715.8 489.411  13
   1   5  -7 11126.9 465.378  10
   1   5  -6 65.6327 92.8913  13
   1   5  -6 130.465 91.1304  10
   1   5  -5 50589.2 1482.65  13
   1   5  -5 49125.9 1455.53  10
   1   5  -4 7852.04 358.212  10
   1   5  -4 7386.18 365.159  13
   1   5  -3 42074.7 1296.52  13
  -1   5   3 43634.7 1245.47  10
   1   5  -3 42543.1 1270.62  10
   1   5  -2 397.776 103.530  13
  -1   5   2 303.961 85.1777  10
   1   5  -2 492.854 107.871  10
  -1   5   1 14871.8 529.197  10
   1   5  -1 14680.9 539.284  10
   1   5  -1 14033.2 546.329  13
   1   5   0 752.044 112.818  10
   1   5   0 717.441 109.410  13
  -1   5   0 621.057 104.844  10
  -1   5  -1 930.930 120.962  10
   1   5   1 1182.89 130.155  10
  -1   5  -2 15029.8 557.275  13
  -1   5  -2 15506.7 556.777  10
   1   5   2 15256.8 548.463  10
  -1   5  -3 16063.6 592.808  13
   1   5   3 16367.6 574.819  10
  -1   5  -3 16650.3 589.323  10
  -1   5  -4 35.3646 75.3898  13
  -1   5  -4-42.2126 83.4659  10
  -1   5  -5 200.599 91.2622  13
  -1   5  -5 37.3827 81.2079  10
  -1   5  -6 1566.14 158.746  10
  -1   5  -6 1653.60 164.506  13
  -1   5  -7 25127.9 847.950  10
  -1   5  -7 27348.0 881.399  13
   1   5   8 3033.88 201.216  16
  -1   5  -8 3098.19 225.927  13
  -1   5  -9 14433.8 561.542  10
  -1   5  -9 14407.4 537.179   8
  -1   5  -9 15563.4 597.548  13
   1   5   9 16280.6 558.343  16
   1   5  10 7546.44 336.194  16
  -1   5 -10 7587.08 351.155  10
  -1   5 -10 7568.85 372.341  13
   1   5  11 17652.0 616.912  23
  -1   5 -11 19032.8 650.507  10
   1   5  11 17111.3 619.990  16
  -1   5 -11 18402.7 665.868  13
  -1   5 -12 33.4849 79.7406  10
   1   5  12 68.1454 74.1927  16
  -1   5 -12 80.7065 94.3721  13
   1   5  12 144.306 78.4358  23
  -1   5 -13 7460.36 360.453  13
  -1   5 -13 7781.09 351.428  10
   1   5  13 6968.58 331.696  16
   1   5  13 7168.58 330.869  23
   1   5  14 20089.5 668.822  23
  -1   5 -14 19632.9 695.424  13
  -1   5 -14 20888.6 691.279  10
   1   5  14 19291.0 668.009  16
  -1   5 -15 10658.4 428.270  10
   1   5  15 9980.80 414.215  16
   1   5  15 11133.1 420.899  23
  -1   5 -16 222.227 81.2333  10
   1   5  16 180.985 80.1787  23
   1   5  16 88.4118 70.2356  16
   1   5  17 6462.47 292.416  16
  -1   5 -17 6429.35 293.315  10
  -1   5 -17 6685.87 312.792  13
  -1   5 -18 1894.35 156.619  13
  -1   5 -18 2056.50 143.489  10
  -1   5 -19 2790.11 175.573  13
  -1   5 -20 1752.42 129.889  13
  -1   5 -21 15256.4 484.724  13
   1   6 -16 5.97608 45.2218  10
   1   6 -15 3130.73 181.708  13
   1   6 -15 3061.73 176.121  10
   1   6 -14 8911.57 355.587  10
   1   6 -14 8912.49 359.588  13
   1   6 -13 6809.75 309.397  13
   1   6 -13 6631.55 303.758  10
   1   6 -12 3848.50 225.005  10
   1   6 -12 3939.98 230.724  13
   1   6 -11 1566.76 156.632  10
   1   6 -11 1604.45 155.799  13
   1   6 -10 168.326 88.8538  13
   1   6  -9 13462.8 530.917  10
   1   6  -9 15724.7 566.789  13
   1   6  -8 104.267 92.6410  10
   1   6  -8 54.1312 87.9342  13
   1   6  -7 17869.0 631.858  10
   1   6  -7 17266.9 640.366  13
   1   6  -6 2679.01 211.488  13
   1   6  -6 3020.69 211.640  10
   1   6  -5 1381.95 151.104  13
   1   6  -5 1465.80 151.856  10
   1   6  -4 7416.07 348.999  10
   1   6  -4 6825.65 340.860  13
   1   6  -3 727.221 123.749  10
   1   6  -3 392.400 96.3333  13
   1   6  -2 119.350 87.1412  10
  -1   6   2 119.464 72.6844  10
  -1   6   1 6077.63 298.419  10
   1   6  -1 5975.37 308.495  10
   1   6   0 10990.1 449.104  10
  -1   6   0 11081.9 443.443  10
  -1   6  -1 5499.70 286.182  10
   1   6   1 5536.54 287.902  10
  -1   6  -2 530.098 108.354  10
   1   6   2 558.317 101.172  10
  -1   6  -3 4699.57 265.465  10
  -1   6  -4 137.784 88.9074  10
  -1   6  -5 12416.2 508.492  13
  -1   6  -5 14906.3 534.225  10
  -1   6  -6 1011.37 132.482  13
  -1   6  -6 1016.73 136.393  10
  -1   6  -7 6545.79 329.231  13
  -1   6  -7 6636.75 325.861  10
  -1   6  -8 1044.21 138.161  13
  -1   6  -8 1141.43 139.147  10
  -1   6  -9 1106.33 139.615  13
  -1   6 -10 7894.32 363.497  13
  -1   6 -11 1087.22 124.787  10
  -1   6 -11 1143.14 134.249  13
  -1   6 -12 290.940 93.5896  13
  -1   6 -12 230.027 83.7213  10
  -1   6 -13 13323.6 476.191  10
  -1   6 -13 13562.1 493.377  13
  -1   6 -14 8101.24 324.056  10
  -1   6 -14 8034.96 336.115  13
  -1   6 -15 23330.5 714.233  13
  -1   6 -15 22755.4 697.458  10
  -1   6 -16 249.545 64.2591  13
  -1   6 -16 261.609 56.3200  10
  -1   6 -17 1751.82 114.340  13
   1   7  -9 1401.96 104.793   9
   1   7  -9 1463.01 108.519  10
   1   7  -8 1646.75 119.303   9
   1   7  -8 1691.88 119.898  10
   1   7  -7 3314.32 182.224   9
   1   7  -6 3025.31 176.470   9
   1   7  -6 2975.49 170.555  10
   1   7  -5 1638.33 130.891   9
   1   7  -5 1703.64 129.659  10
   1   7  -4 866.611 97.7505  10
   1   7  -4 818.078 96.9040   9
   1   7  -3 99.8938 58.7921  10
   1   7  -3 29.4805 51.9077   9
   1   7  -2 367.971 68.8130   9
   1   7  -2 419.355 74.0922  10
  -1   7  -2 146.652 57.5001  10
  -1   7  -3 7.06431 52.5504  10
  -1   7  -4 1860.54 136.408  10
  -1   7  -5 163.979 65.7387  10
  -1   7  -6 1349.69 116.259  10
  -1   7  -7 1382.18 114.291  10
  -1   7  -8 499.630 75.5391  10
  -1   7  -9 2746.95 147.414  10
   2   0 -29 43.8130 53.3778  11
   2   0 -28 28972.9 897.942  11
   2   0 -27 5.83966 84.9708  11
   2   0 -26 11104.7 483.561  11
   2   0 -25 88.4727 104.334  11
   2   0 -24 3332.27 265.637  11
   2   0 -23 72.3310 113.720  11
   2   0 -22 15102.5 627.261  11
   2   0 -21 23.7022 103.987  11
   2   0 -20 96754.9 2662.66  11
   2   0 -20 92677.4 2623.63  18
   2   0 -19 6.41892 72.8931  18
   2   0 -19 14.3998 84.7578  11
   2   0 -18 60987.6 1773.34  11
   2   0 -18 60996.0 1755.48  18
   2   0 -17-27.9727 68.5494  18
   2   0 -17 86.7780 82.9302  11
   2   0 -16 14762.0 548.907  11
   2   0 -16 14071.1 525.418  18
   2   0 -15-5.18472 65.6223  11
   2   0 -15 403.816 82.9859  18
   2   0 -14 67277.4 1917.13  11
   2   0 -14 71719.6 1907.84  18
  -2   0  13 19.1827 32.4867  15
  -2   0  12 16538.7 508.499  15
   2   0 -12 17026.2 506.227   6
  -2   0  11 28.4038 29.3900  15
   2   0 -11 12.2797 33.7165   6
  -2   0  11 5.93101 14.3028   4
   2   0 -10 21585.9 553.176  14
  -2   0  10 19628.4 543.865   4
   2   0 -10 20478.8 584.582   6
  -2   0  10 21349.0 591.332  15
  -2   0   9 2.00562 13.7925   4
  -2   0   9 15.8586 31.2123  15
  -2   0   8 27516.1 758.570  15
  -2   0   8 27798.3 720.184   4
   2   0  -8 28268.6 753.223   6
   2   0  -7 38.0107 30.3970   6
  -2   0   7-15.1818 33.3316  15
  -2   0   6 163855. 4151.38  15
  -2   0   5 81.3629 31.2326   6
  -2   0   5-2.05321 29.8548  15
  -2   0   4 40328.0 1041.89  15
  -2   0   4 41076.3 1021.09  14
  -2   0   4 40098.2 1019.66   4
  -2   0   4 39149.5 1040.41   6
   2   0  -4 39305.9 1042.19   5
   2   0  -3 72.2709 29.1169   5
  -2   0   3 22.3022 13.2301   4
  -2   0   3 3.05748 26.2848   6
  -2   0   2 117729. 2887.37   5
   2   0  -2 114783. 2889.13   5
   2   0  -2 112695. 2872.18   4
  -2   0   2 113533. 2871.10   4
   2   0  -1 36.9299 16.6175   4
  -2   0   1 10.2816 15.7777   4
  -2   0   1 8.66053 23.6053   5
  -2   0   0 171825. 4309.60   4
   2   0   0 170879. 4308.66   4
   2   0   1 93.6838 20.9742   4
  -2   0  -1 1.56625 17.6214   4
  -2   0  -2 7014.16 206.936   4
  -2   0  -2 7630.49 202.066  15
  -2   0  -3 5.90513 19.0323  15
   2   0   4 144048. 3846.15   4
   2   0   4 157141. 3842.12  15
  -2   0  -4 154929. 3844.34  15
  -2   0  -5-3.52214 26.3227   4
   2   0   5 29.6814 23.0226  15
   2   0   5 34.7963 25.6377   4
  -2   0  -5 41.3701 24.3866  15
  -2   0  -6 852940. 22843.4   4
   2   0   6 883326. 22847.3   4
   2   0   6 958992. 22844.9  15
  -2   0  -6 950523. 22848.4  15
   2   0   7 22.5764 26.6345   4
  -2   0  -7 15.8691 33.6602  15
  -2   0  -7-12.0108 26.9306   4
   2   0   7 39.5737 30.4119  15
  -2   0  -8 40867.7 1023.36   4
  -2   0  -8 37144.5 1028.37  15
   2   0   8 41771.8 1030.58   4
   2   0   8 36388.5 1020.94  15
   2   0   9 28.2928 30.6834   4
  -2   0  -9 12.9244 29.3523  15
   2   0  10 14497.4 450.940  15
  -2   0 -10 14929.5 460.591  15
   2   0  11 23.7164 31.7139   4
  -2   0 -11-2.18213 34.3850  15
   2   0  11 3.77079 28.7734  15
  -2   0 -12 198.691 48.6220  15
   2   0  12 131.223 35.3555  15
   2   0  13 45.2940 27.7536   4
   2   0  13 36.7291 54.8834  12
   2   0  13-4.86070 24.3186  15
   2   0  14 17036.7 565.406  12
   2   0  14 15999.9 502.742   4
   2   0  15 22.8953 44.4603  23
   2   0  15-13.1305 64.8336  12
   2   0  15-46.1344 64.0047  16
   2   0  16 63205.1 1724.99  23
   2   0  16 62904.4 1780.41  16
   2   0  16 64711.2 1773.32  12
   2   0  17 30.7031 76.5816  12
   2   0  17 276.226 67.0599  23
   2   0  18 1516.57 159.630  12
   2   0  18 2234.29 148.521  23
   2   0  19 63.5615 88.9179  12
   2   0  19 49.6497 59.6682  23
  -2   0 -20 28573.5 931.114  18
   2   0  20 28115.5 913.499  12
   2   0  20 27469.4 849.497  23
  -2   0 -21-20.3353 79.2577  18
   2   0  21 131.781 67.0049  23
  -2   0 -21 67.3600 100.149  11
   2   0  22 183.122 66.3251  23
  -2   0 -22 337.934 126.649  11
  -2   0 -22 257.211 109.258  18
  -2   0 -23-46.2747 109.644  11
  -2   0 -23-20.8331 84.5442  18
  -2   0 -24 4806.49 291.473  18
  -2   0 -24 4548.42 300.327  11
  -2   0 -25 120.641 90.7211  18
  -2   0 -25 42.8588 107.673  11
  -2   0 -26 1541.69 174.111  11
  -2   0 -26 1306.68 150.137  18
  -2   0 -27-69.7200 86.0801  11
  -2   0 -28 22806.9 743.700  11
  -2   0 -30 4230.00 188.253  11
  -2  -1  29 27.0991 46.7001   3
   2   1 -29 87.1897 54.1500  22
  -2   1  29 45.6839 46.2859   3
   2   1 -29 72.1480 61.4512  11
  -2  -1  28 12187.7 401.262   3
  -2   1  28 11757.1 395.655   3
   2   1 -28 11664.7 450.381  11
   2  -1 -28 10648.3 398.202  11
  -2   1  27 50.6862 72.1059   3
   2  -1 -27 101.207 69.3447  11
   2   1 -27 35.8816 86.2345  11
  -2  -1  27 40.6439 71.2293   3
   2  -1 -26 33914.9 1040.65  11
  -2   1  26 34370.2 1003.19   3
  -2  -1  26 34727.8 1007.06   3
   2  -1 -25 426.101 107.399  11
  -2  -1  25 337.617 103.668   3
  -2   1  25 380.468 100.517   3
  -2   1  24-17.9419 52.9341  23
  -2  -1  24 104.326 103.622   3
   2  -1 -24 82.9695 88.4448  11
  -2   1  24 237.163 102.419   3
   2  -1 -23 2691.36 228.504  11
  -2   1  23 2878.94 176.404  23
  -2   1  22 13950.7 498.176  23
   2  -1 -22 14737.6 591.595  11
   2  -1 -21 320.140 107.569  11
  -2   1  21 291.519 80.4376  23
  -2   1  20 9621.64 379.864  23
   2   1 -20 9063.23 449.716  18
   2  -1 -20 9807.24 451.863  11
   2   1 -19 56.6452 83.3627  18
   2  -1 -19 33.8247 58.5408  18
   2  -1 -19 94.0263 85.9133  11
  -2   1  19 38.8992 63.1869  23
   2   1 -18 2310.77 200.485  18
   2  -1 -18 2536.94 198.795  11
  -2   1  18 2199.25 159.093  23
   2  -1 -18 2462.69 179.454  18
   2  -1 -17 19711.7 662.630  18
   2   1 -17 20118.5 701.878  18
   2  -1 -17 19463.9 689.066  11
  -2   1  17 19441.7 631.670  23
   2  -1 -16 298.339 71.2735  18
   2   1 -16 384.092 94.7148  18
   2   1 -16 207.864 89.6513  11
   2  -1 -16 188.093 77.4590  11
  -2   1  16 366.851 75.4697  23
   2   1 -15 1362.98 144.070  11
  -2   1  15 1244.27 111.484  23
   2   1 -15 1393.22 137.621  18
   2  -1 -15 1388.67 133.768  11
   2   1 -14 56202.7 1587.28  18
  -2   1  14 54822.0 1532.04  23
   2  -1 -14 56368.5 1575.03  11
   2   1 -14 58156.1 1604.76  11
   2   1 -13 3095.88 189.707  18
  -2   1  13 3017.23 157.523  15
   2   1 -13 3142.67 195.025  11
  -2   1  13 3356.67 189.743  16
  -2   1  13 3288.48 168.792  23
   2  -1 -12 162525. 4105.09  15
   2   1 -12 160146. 4127.68   1
  -2   1  12 159944. 4102.84  15
   2  -1 -12 161492. 4130.84   1
  -2  -1  12 157159. 4064.45   4
   2  -1 -11 8883.40 296.000  15
  -2   1  11 9207.10 299.037  15
   2  -1 -11 9171.68 320.001   1
   2   1 -11 9023.33 316.043   1
   2  -1 -11 8340.61 238.360  14
   2  -1 -10 36741.2 971.361   1
   2  -1 -10 36226.4 946.263  15
  -2   1  10 38053.7 953.435  15
   2   1 -10 35379.3 967.105   1
   2  -1  -9 12782.1 340.732  14
   2  -1  -9 12760.1 387.266  15
   2  -1  -9 13561.2 413.093   1
   2   1  -9 12839.5 407.377   1
   2  -1  -8 71435.8 1848.62  15
   2  -1  -8 70935.8 1803.50  14
   2   1  -8 70698.4 1872.30   1
  -2   1   8 76051.4 1856.38  15
   2  -1  -8 71514.5 1873.07   1
   2  -1  -7 15237.2 459.379   1
  -2   1   7 16665.6 444.193  15
   2  -1  -7 15679.5 438.541  15
  -2  -1   7 16248.3 436.825  14
   2  -1  -7 15640.6 398.508  14
   2  -1  -6 5720.96 182.036  15
   2  -1  -6 5525.54 200.311   1
  -2   1   6 6077.88 184.760  15
   2  -1  -6 5704.72 175.995   5
  -2  -1   6 5899.97 186.119  14
   2   1  -6 5515.82 200.942   1
   2  -1  -5 3127.52 106.632   5
   2   1  -5 3129.07 129.076   1
   2  -1  -5 3110.70 130.399   1
  -2  -1   5 3121.11 115.400  14
  -2  -1   5 3026.65 120.947   6
   2  -1  -5 3052.82 108.095  15
  -2   1   5 3441.37 112.337  15
   2   1  -4 109145. 2825.04   1
   2  -1  -4 111664. 2797.31   5
  -2  -1   4 113052. 2812.16  14
  -2   1   4 116209. 2799.72  15
   2  -1  -4 109567. 2798.15  15
   2   1  -4 107741. 2822.06   5
   2  -1  -4 107362. 2823.07   1
  -2  -1   4 105790. 2818.92   6
  -2   1   3 126.021 19.9004  15
   2  -1  -3 3.47333 32.3845   1
   2   1  -3 65.1317 35.9847   5
   2  -1  -3 11.4558 8.58003   4
  -2   1   3 22.2542 28.9534   1
  -2   1   3 65.5436 18.0791   6
   2  -1  -3 120.250 17.2234  15
  -2  -1   3 32.8904 34.1224   1
   2   1  -3 12.9411 34.3329   1
  -2  -1   3 79.7323 33.4441   6
   2  -1  -2 3913.31 112.297   4
   2   1  -2 4043.50 141.447   5
  -2  -1   2 4180.48 133.410   4
  -2   1   2 4312.78 137.233   1
  -2  -1   2 3977.29 136.609   1
   2  -1  -2 4246.59 113.238  15
   2  -1  -1 285559. 7171.53  15
   2   1  -1 284364. 7205.82   5
  -2  -1   1 290007. 7200.62   4
  -2   1   1 286390. 7181.38  14
  -2   1   1 279101. 7198.66   1
  -2  -1   1 286743. 7199.97   1
  -2  -1   1 291563. 7202.51   5
  -2   1   0 770315. 19127.6  14
  -2  -1   0 749963. 19142.2   5
  -2  -1  -1 531.749 49.1456   5
  -2   1  -1 819.269 44.5414  14
   2  -1   1 796.409 24.7293  15
   2  -1   1 578.466 38.6326   4
  -2   1  -2 80882.4 2017.64  14
   2  -1   2 74899.6 2013.46   4
  -2  -1  -2 74536.7 2020.60   4
   2   1   2 83350.7 2025.22   4
   2  -1   2 80881.2 1997.28  15
   2   1   3 22322.9 598.885   4
  -2  -1  -3 20661.1 592.452   4
   2  -1   3 21533.5 592.369   4
   2   1   4 181972. 4612.19   4
   2  -1   4 171177. 4606.27   4
  -2  -1  -4 179714. 4606.29   4
   2   1   5 32424.2 823.680   4
  -2  -1  -5 32494.1 816.569   4
   2  -1   5 32433.7 807.088  15
   2   1   6 172115. 4262.99   4
   2  -1   6 173137. 4248.87  15
  -2  -1  -6 170429. 4253.21   4
  -2  -1  -7 39799.8 1031.57   4
   2   1   7 39762.1 1043.25   4
  -2  -1  -7 38089.9 1041.90  15
   2  -1   7 40128.7 1042.86   4
   2  -1   7 39325.3 1029.76  15
   2  -1   8 61153.8 1687.37   4
   2   1   8 63493.7 1692.04   4
   2  -1   8 69698.6 1685.99  15
  -2  -1  -8 63545.3 1679.10   4
  -2  -1  -8 68693.9 1700.37  15
   2  -1   9 74211.7 1879.32  15
  -2  -1  -9 71988.2 1869.40   4
   2   1   9 69283.8 1884.44   4
   2  -1   9 72420.3 1884.79   4
  -2  -1  -9 72543.6 1891.65  15
  -2   1  -9 75643.9 1888.38  14
  -2   1 -10 23332.4 669.631  14
   2   1  10 22738.8 668.669   4
  -2  -1 -10 23578.1 677.673  15
  -2  -1 -10 25063.7 656.468   4
   2  -1  10 24702.2 670.467   4
   2  -1  10 24126.4 665.393  15
   2   1  11 76710.9 2063.15   4
  -2   1 -11 78598.1 2064.60  14
   2  -1  11 79521.0 2063.75   4
   2  -1  11 76157.8 2057.52  15
  -2  -1 -11 76886.5 2077.31  15
  -2  -1 -12 177095. 4522.78   4
   2   1  12 185446. 4545.17   4
   2  -1  12 182253. 4541.92  15
   2  -1  13 102.378 63.2706  12
   2   1  13 128.311 34.2985   4
   2  -1  13 43.5194 29.8844  15
   2   1  13 89.7538 61.7776  16
   2  -1  13 69.9589 35.1620   4
  -2   1 -13 72.2542 45.6110   8
   2   1  13 122.677 57.1204  23
   2   1  14 38475.3 1076.34  12
   2  -1  14 35613.9 1082.84  12
  -2   1 -14 36447.2 1066.46   8
   2   1  14 37070.0 1063.51  23
   2   1  14 38489.1 1100.64  16
   2   1  15 489.051 83.5741  23
   2   1  15 675.194 103.274  16
   2  -1  15 547.883 98.0110  12
   2   1  15 655.403 95.7634  12
  -2   1 -15 685.426 91.4622   8
   2  -1  16 502.301 102.205  12
  -2   1 -16 701.555 97.6319   8
   2   1  16 517.103 105.626  16
   2   1  16 566.979 96.4851  12
   2   1  16 288.056 77.1621  23
   2   1  17 432.750 93.7624  23
   2   1  17 388.839 91.9882  12
   2  -1  17 316.911 101.553  12
   2   1  17 459.723 109.834  16
  -2   1 -17 364.050 84.7107   8
   2   1  18 6636.37 310.706  12
   2   1  18 6494.69 295.777  23
   2   1  18 6368.33 332.099  16
   2   1  19 5928.21 289.285  23
   2   1  19 5618.37 324.449  16
  -2  -1 -20 509.856 104.325  18
   2   1  20 534.088 103.680  23
  -2   1 -20 681.864 136.547  11
   2   1  21 5616.58 288.909  23
  -2   1 -21 6242.54 362.558  11
  -2  -1 -21 6189.60 319.136  18
  -2  -1 -21 6671.26 348.907  11
  -2   1 -21 5383.76 332.934  18
  -2  -1 -22 23457.5 796.737  18
  -2   1 -22 24119.1 844.345  18
   2   1  22 22998.2 755.587  23
  -2   1 -22 23275.4 851.590  11
  -2  -1 -22 23028.4 823.519  11
  -2   1 -23 1173.33 169.763  18
  -2  -1 -23 989.442 131.437  18
  -2   1 -23 986.125 173.799  11
  -2  -1 -23 1171.24 159.054  11
   2   1  23 1187.05 128.874  23
  -2   1 -24 14906.4 605.999  11
  -2  -1 -24 15222.0 581.490  11
   2   1  24 12823.9 486.937  23
  -2   1 -24 14481.1 588.415  18
  -2  -1 -24 13854.6 538.713  18
  -2  -1 -25 5205.19 297.121  11
   2   1  25 4704.49 234.523  23
  -2  -1 -25 5155.55 271.660  18
  -2   1 -25 5279.15 312.324  18
  -2   1 -25 5226.93 321.275  11
  -2  -1 -26 11317.1 461.782  11
  -2   1 -26 10043.6 468.279  11
  -2   1 -26 11546.5 475.460  18
   2   1  26 10902.6 383.266  23
  -2  -1 -26 11020.9 422.223  18
  -2  -1 -27 1105.60 126.757  11
  -2   1 -27 893.986 142.220  11
  -2  -1 -28 5692.86 261.913  11
   2   1  29 626.559 70.0791   3
   2  -1  29 616.178 73.6609   3
  -2  -1 -29 645.879 70.8954  11
   2   2 -29 4412.25 192.409  22
   2   2 -28 22552.0 682.693  11
  -2  -2  28 20759.1 602.567   3
   2   2 -28 22468.9 682.301  22
  -2   2  27 834.185 79.7129   3
   2   2 -27 938.416 125.376  11
  -2  -2  27 910.235 83.1596   3
  -2   2  26 3261.27 174.553   3
  -2  -2  26 3142.17 174.259   3
  -2  -2  25 13831.8 477.395   3
  -2   2  25 13600.9 474.877   3
   2   2 -25 13923.3 564.156  11
  -2   2  24 3612.86 204.337   3
  -2   2  24 2843.93 181.881  23
   2   2 -24 3630.45 269.038  11
  -2  -2  24 3295.27 204.432   3
   2   2 -23 14951.5 621.424  11
  -2   2  23 14904.1 529.660   3
  -2  -2  23 14868.7 535.030   3
  -2   2  23 14641.7 521.527  23
  -2   2  22 320.304 91.2061  23
  -2   2  22 387.542 100.469   3
  -2  -2  22 471.109 106.546   3
   2   2 -22 377.660 133.665  11
   2   2 -21 1349.18 185.766  11
  -2   2  21 1374.52 145.866   3
  -2  -2  21 1260.35 144.926   3
  -2   2  21 1419.30 140.922  23
  -2   2  20 20492.7 675.090   3
  -2   2  20 19027.1 667.326  23
   2   2 -20 19797.4 761.584  11
   2   2 -19 78.9693 96.2387  11
  -2   2  19 264.445 91.0096  23
  -2   2  18 62920.7 1765.20  23
   2   2 -18 62885.1 1849.40  11
   2   2 -17 40951.4 1172.67  13
  -2   2  17 40101.1 1187.81  23
   2   2 -17 40216.7 1265.91  11
  -2   2  16 25297.4 788.362  23
   2   2 -16 25482.6 851.445  11
   2   2 -16 23944.5 833.537  18
   2   2 -16 24691.1 769.357  13
   2   2 -15 35526.1 1019.41  13
  -2   2  15 35189.9 1032.47  23
   2   2 -15 35182.2 1090.48  11
  -2   2  15 34429.4 1060.17  16
   2   2 -15 32967.6 1077.64  18
   2   2 -14 62235.8 1687.21  13
   2   2 -14 59959.8 1749.40  11
  -2   2  14 61282.4 1699.16  23
   2   2 -14 61229.2 1745.42  18
  -2   2  14 62980.6 1729.95  16
   2   2 -13 520.761 74.8935  13
  -2   2  13 488.050 85.9305  16
   2   2 -13 510.924 96.4691  11
   2   2 -13 508.824 96.4317  18
  -2   2  13 403.043 80.4856  23
   2  -2 -12 1849.29 128.523   1
  -2   2  12 1988.57 140.219  23
   2   2 -12 2023.87 133.107  13
   2   2 -12 2176.72 135.239  10
   2   2 -12 2197.86 160.976  18
   2   2 -12 1875.95 155.166  11
  -2   2  12 2091.04 147.765  16
   2   2 -11 365.516 76.9290  18
   2   2 -11 204.974 71.0593  11
   2  -2 -11 241.146 43.5117  15
   2   2 -11 304.547 61.1294  13
  -2   2  11 179.234 62.8793  23
   2   2 -11 351.201 58.8219   1
   2   2 -10 32247.7 950.589   1
   2  -2 -10 34548.7 931.083  15
  -2  -2  10 35848.3 964.348  15
   2  -2 -10 33311.6 953.141   1
   2  -2  -9 1196.78 77.3458  15
  -2  -2   9 1299.93 97.7822  15
   2   2  -9 1450.44 98.0978   1
   2  -2  -9 1398.14 95.0897   1
   2  -2  -8 152.682 16.0689  14
  -2  -2   8 111.095 38.3706  14
   2  -2  -8 139.327 32.2401  15
   2  -2  -8 85.7636 37.7109   1
   2   2  -8 67.2394 39.1325   1
  -2  -2   8 88.5769 38.0432  15
   2  -2  -7 25076.8 666.159  15
  -2  -2   7 24769.9 683.940  14
   2   2  -7 25572.5 690.868   1
   2  -2  -7 25198.9 687.506   1
   2  -2  -7 23850.0 623.384   4
   2  -2  -7 24278.4 630.868  14
   2   2  -7 24499.1 695.076   5
  -2  -2   6 107941. 2761.28  14
   2  -2  -6 104572. 2710.25  14
   2   2  -6 110434. 2771.10   5
   2  -2  -6 103732. 2752.25   1
   2   2  -6 104930. 2757.41   1
   2  -2  -6 110628. 2708.81   4
   2  -2  -6 107665. 2735.63  15
   2  -2  -5 13905.0 380.729  15
  -2  -2   5 14088.5 409.138  14
   2  -2  -5 13593.9 366.756   4
   2  -2  -5 14132.9 365.761  14
   2   2  -5 13960.9 414.481   5
   2  -2  -4 66207.0 1661.83  14
   2   2  -4 64396.7 1705.14   5
  -2  -2   4 63842.7 1699.90  14
   2  -2  -4 64974.0 1669.35  15
   2  -2  -4 65455.4 1666.39   4
   2  -2  -3 82844.9 2090.39  14
  -2  -2   3 80238.5 2125.60   4
  -2  -2   3 76156.9 2120.68  14
  -2  -2   3 84992.3 2115.85   6
   2   2  -3 84046.5 2127.23   5
   2  -2  -3 83389.6 2091.04  15
   2  -2  -2 64207.6 1626.04  14
  -2  -2   2 63940.6 1645.75   6
   2   2  -2 62654.8 1655.08   5
   2  -2  -2 63490.8 1621.32  15
  -2   2   1 83143.0 2093.09   1
  -2  -2   1 83364.4 2114.76   6
   2  -2  -1 81549.7 2091.10  15
  -2  -2   0 108929. 2788.41   1
  -2  -2   0 111775. 2807.48   6
  -2  -2   0 106982. 2820.77   4
  -2   2   0 116087. 2789.13   1
  -2   2   0 108148. 2776.62   6
  -2  -2  -1 153.184 37.7624   4
  -2  -2  -1 101.739 24.9025   1
  -2   2  -1 75.4689 20.5284   1
  -2  -2  -2 99329.6 2436.81   4
  -2  -2  -2 91626.8 2417.74   5
  -2  -2  -3 8463.28 251.169   5
  -2  -2  -3 8245.64 260.902   4
   2  -2   3 8107.42 240.219  15
  -2  -2  -4 160.965 33.1240   5
  -2  -2  -4 244.625 38.2365   4
   2  -2   4 173.462 28.7980  15
   2  -2   5 83401.4 2136.19  15
  -2   2  -5 82355.6 2165.27  14
  -2  -2  -5 84835.8 2154.44   4
  -2  -2  -5 83780.6 2159.12  15
  -2  -2  -6 142195. 3536.78  15
  -2  -2  -6 136164. 3524.42   4
  -2   2  -6 138995. 3544.55  14
   2  -2   6 137185. 3512.11  15
   2  -2   7 92110.0 2438.30  15
   2   2   7 98772.2 2461.84   4
  -2   2  -7 97477.4 2471.35  14
  -2  -2  -7 95131.0 2444.96   4
  -2  -2  -7 94180.0 2458.63  15
  -2   2  -8 124818. 3212.79  14
   2   2   8 127682. 3202.15   4
   2  -2   8 122337. 3182.41  15
  -2  -2  -8 126231. 3183.84   4
  -2  -2  -8 122419. 3201.64  15
  -2   2  -9 1973.53 117.566  14
   2   2   9 1961.73 104.895   4
  -2  -2  -9 1798.40 92.9836   4
   2  -2   9 1853.97 107.595   4
  -2  -2  -9 2248.64 118.080  15
   2  -2   9 2112.81 101.748  15
   2  -2  10 14369.9 469.483   4
   2   2  10 15396.7 463.010   4
   2   2  10 16949.6 504.392  23
   2  -2  10 16165.1 456.928  15
  -2  -2 -10 14640.2 444.323   4
   2  -2  11 33441.0 930.694  15
   2   2  11 35269.8 981.869  23
  -2   2 -11 32025.9 970.187   8
  -2  -2 -11 34107.1 918.267   4
   2   2  11 36089.2 1003.30  16
   2   2  12 35093.5 1029.27  16
   2  -2  12 34882.8 1017.89  12
  -2   2 -12 36198.8 1012.86   8
   2   2  12 35189.2 1007.79  23
   2  -2  12 33405.6 957.898  15
  -2   2 -13 1867.91 141.209   8
   2  -2  13 1930.98 149.527  12
   2   2  13 2161.43 153.704  23
   2   2  13 1769.80 152.482  16
   2  -2  14 24739.6 783.308  12
  -2   2 -14 24582.6 773.045   8
   2  -2  15 18651.2 649.861  12
  -2   2 -15 19356.0 648.113   8
  -2   2 -15 19654.9 666.487  18
   2   2  16 34433.0 1058.28  23
  -2   2 -16 35977.8 1094.39  18
   2  -2  16 34556.5 1074.39  12
  -2   2 -16 35891.3 1074.01   8
  -2   2 -16 35512.5 1095.83  11
   2   2  17 41675.0 1246.98  23
   2  -2  17 42641.8 1260.75  12
  -2   2 -17 42875.1 1288.18  11
  -2   2 -17 41800.3 1260.68   8
  -2   2 -17 41666.1 1279.84  18
   2  -2  18 53.1142 92.6623  12
   2   2  18 261.399 97.9561  23
  -2   2 -18 101.746 92.2341  18
  -2   2 -18 82.6749 89.6961  11
  -2   2 -18 23.8955 79.0971   8
   2  -2  19 35464.0 1133.88  12
   2   2  19 38767.5 1128.69  23
  -2   2 -19 35664.1 1169.22  18
  -2   2 -19 36349.5 1171.66  11
   2   2  20 3608.95 237.896  23
  -2  -2 -20 3471.22 234.697  11
  -2   2 -20 3700.06 270.287  11
   2  -2  20 4290.75 268.145  12
  -2   2 -20 3765.03 272.978  18
  -2  -2 -21 2792.56 211.349  11
  -2   2 -21 2960.04 242.305  11
  -2   2 -21 3239.50 252.372  18
   2   2  21 2973.78 213.430  23
  -2  -2 -22 7905.76 374.697  11
  -2   2 -22 8146.67 414.753  11
  -2   2 -22 7968.08 412.801  18
   2   2  22 7497.69 354.870  23
  -2   2 -23-7.33425 100.734  18
  -2  -2 -23 75.7632 73.2233  11
  -2   2 -23-44.8544 108.781  11
   2   2  23 85.1838 79.5728  23
   2   2  24 17070.9 586.937  23
  -2  -2 -24 17165.8 608.201  11
  -2   2 -24 17543.3 659.662  18
  -2   2 -24 16934.6 659.192  11
   2   2  25 234.463 77.2573  23
  -2   2 -25 301.749 108.184  11
  -2   2 -26 2909.59 206.126  11
   2   2  26 2286.21 148.086  23
  -2   2 -27 2676.72 183.572  11
   2   2  27 2590.66 138.569   3
   2   2  27 2521.20 137.453  23
   2  -2  27 2678.86 143.383   3
   2   2  28 6600.37 227.830  23
   2  -2  28 6318.03 227.969   3
   2   3 -27 1447.23 109.872  22
   2   3 -26 2347.40 147.642  11
   2   3 -26 2119.08 153.934  22
   2   3 -25 914.105 111.996  11
   2   3 -24 2836.73 199.120  11
   2   3 -23 6331.69 324.364  11
   2   3 -22 31364.8 1036.60  11
  -2   3  22 32764.8 980.828  23
   2   3 -21 3926.18 225.896  13
   2   3 -21 4156.03 276.905  11
  -2   3  21 4322.35 247.216  23
  -2   3  20 54251.6 1540.94  23
   2   3 -20 54235.4 1531.81  13
   2   3 -20 51627.2 1602.11  11
   2   3 -19 307.865 85.6400  13
   2   3 -19 447.339 120.905  11
  -2   3  19 269.135 103.801  23
   2   3 -18 1431.74 143.551  13
  -2   3  18 1412.44 151.523  23
   2   3 -18 1396.58 171.167  11
   2   3 -17 17594.7 620.158  13
   2   3 -17 17102.2 665.813  11
  -2   3  16 17108.1 608.874  16
   2   3 -16 17049.7 639.914  11
   2   3 -16 17250.9 594.241  13
   2   3 -15 3907.79 261.019  11
   2   3 -15 3805.70 225.817  10
  -2   3  15 3731.82 237.470  16
   2   3 -15 4188.79 239.244  13
   2   3 -14 47621.0 1335.94  10
  -2   3  14 44517.3 1330.14  23
   2   3 -14 45996.3 1388.67  11
  -2   3  14 45614.3 1342.39  16
   2   3 -14 46371.2 1338.10  13
   2   3 -13 2521.34 173.432  13
   2   3 -13 2320.47 191.336  11
  -2   3  13 2548.10 177.725  16
   2   3 -13 1986.34 160.053  10
  -2   3  13 2646.49 181.591  23
   2   3 -12 46109.0 1301.98  13
  -2   3  12 43879.3 1291.64  23
   2   3 -12 45877.9 1295.70  10
   2   3 -12 45468.7 1345.05  11
  -2   3  12 44270.1 1294.95  16
   2   3 -11 9663.05 378.581  13
  -2   3  11 9186.19 366.186  16
  -2   3  11 9366.61 370.956  23
   2   3 -11 9091.39 364.981  10
   2   3 -10 3736.73 203.323  13
  -2   3  10 3483.43 197.919  23
   2   3 -10 3483.03 196.447  10
   2   3  -9 56866.2 1571.21  10
   2   3  -9 57237.6 1579.23  13
  -2   3   9 56895.9 1570.81  23
  -2   3   8 44681.4 1165.57  23
   2   3  -8 45119.0 1167.92  10
  -2   3   7 14644.5 464.661  23
   2   3  -7 13747.0 459.913  10
  -2   3   6 7862.75 291.926  23
   2   3  -6 7007.52 292.925  13
   2   3  -6 6985.79 283.706  10
   2   3  -5 14905.3 480.153  13
   2   3  -5 13526.2 441.861   5
   2   3  -4 42019.4 1173.38  13
   2   3  -4 40612.5 1133.91   5
   2   3  -4 42739.5 1162.46  10
   2  -3  -3 61934.0 1621.21  14
  -2  -3   3 62783.2 1668.73  14
   2  -3  -3 63421.9 1634.71   4
  -2  -3   2 26826.4 755.352  14
   2  -3  -2 26251.4 714.258  14
   2  -3  -2 26104.9 728.072   4
  -2  -3   1 44598.3 1218.13  14
  -2  -3   1 45231.9 1221.08   4
  -2  -3   0 144818. 3725.91   4
  -2  -3  -1 87072.7 2247.38   6
  -2  -3  -1 90455.7 2304.24   4
  -2  -3  -2 129592. 3340.14   4
  -2  -3  -3 74138.7 1948.35   4
  -2  -3  -4 16759.2 504.434   4
  -2  -3  -5 3306.57 151.755   4
   2   3   6 73106.5 1974.20  21
  -2   3  -6 76084.1 1955.38   8
  -2  -3  -6 71886.6 1927.13   4
  -2   3  -7 6280.38 252.312   8
   2   3   7 6352.80 256.629  23
  -2   3  -8 19340.8 607.316   8
   2   3   8 19378.5 610.665  23
  -2   3  -9 8817.11 332.541  10
   2   3   9 8014.10 318.003  23
  -2   3 -10 83245.4 2278.84   8
   2   3  10 81773.2 2273.98  23
   2   3  11 26291.8 853.646  16
   2   3  11 26772.8 839.169  23
  -2   3 -11 28049.6 836.020  10
  -2   3 -11 28747.2 852.626   8
  -2   3 -12 90.0330 69.6463   8
   2   3  12 183.360 75.0463  23
  -2   3 -12 94.0221 61.8702  18
   2   3  12 86.7391 77.9305  16
  -2   3 -12 182.409 64.7055  10
   2   3  13 66262.5 1920.93  16
   2   3  13 71401.6 1909.85  23
  -2   3 -13 69352.6 1922.35  18
  -2   3 -13 70103.9 1917.85   8
   2  -3  13 65618.8 1879.44  12
  -2   3 -13 70090.0 1879.31  10
  -2   3 -14 73548.5 2055.58   8
  -2   3 -14 77847.1 2007.31  10
   2  -3  14 70579.1 2015.32  12
   2   3  14 74515.2 2041.32  23
  -2   3 -14 71927.7 2053.03  18
   2   3  14 72794.6 2062.43  16
  -2   3 -15 10071.5 434.549  18
   2  -3  15 9830.50 405.441  12
   2   3  15 9953.88 418.051  23
   2   3  15 10179.4 437.516  16
  -2   3 -15 10621.4 392.553  10
  -2   3 -16 3583.88 241.216  18
   2  -3  16 3581.83 220.516  12
   2   3  16 3324.32 225.897  23
   2   3  16 3267.44 236.467  16
  -2   3 -16 3333.35 229.918  11
   2  -3  17 1947.07 166.967  12
   2   3  17 1704.23 170.446  23
  -2   3 -17 1420.74 159.615  11
  -2   3 -17 1678.03 174.882  18
   2   3  17 1910.15 187.313  16
   2   3  18 30026.1 951.484  23
  -2   3 -18 29511.2 976.463   8
  -2   3 -18 29666.7 977.332  18
   2   3  18 29779.8 979.334  16
  -2   3 -18 28799.1 967.575  11
  -2   3 -19 4241.05 272.970  11
  -2   3 -19 4483.07 286.346  18
   2   3  19 4329.43 282.362  16
   2   3  20 227.852 112.260  16
  -2   3 -20 333.390 115.928  18
  -2   3 -20 436.070 116.544  11
  -2   3 -21 4105.43 231.446  13
  -2   3 -21 3889.73 254.403  11
  -2   3 -21 3797.56 260.281  18
   2   3  21 3839.50 259.669  16
  -2   3 -22 28855.0 857.808  13
   2   3  22 27588.4 874.256  23
  -2   3 -23 3130.85 180.905  13
   2   3  23 3047.62 198.289  23
  -2   3 -23 3018.53 211.213  11
  -2   3 -24 13478.0 507.162  11
   2   3  24 14193.8 488.334  23
  -2   3 -25 28737.0 892.477  11
   2   3  25 31172.2 880.392  23
  -2   3 -26 2405.41 142.819  11
   2   3  26 2937.92 149.163  23
   2   4 -24 3898.43 180.157  22
   2   4 -23 25.5704 51.4372  22
   2   4 -22 10399.6 375.715  13
   2   4 -22 10126.1 397.158  22
   2   4 -21 1512.62 144.925  22
   2   4 -21 1476.79 130.524  13
   2   4 -20 2443.14 179.319  13
   2   4 -20 2628.77 196.433  22
   2   4 -19 75.2338 77.8818  13
   2   4 -19 146.474 89.6464  22
   2   4 -18 6520.92 319.365  10
   2   4 -18 7487.04 346.693  13
  -2   4  18 7114.35 328.906  23
   2   4 -17 383.826 102.605  13
  -2   4  17 250.345 98.7104  23
   2   4 -17 287.708 87.8330  10
   2   4 -16 138.544 91.6246  13
   2   4 -16 270.751 92.8237  10
  -2   4  16 58.4825 87.0446  23
   2   4 -15 30976.4 983.449  10
   2   4 -15 30300.0 986.696  13
  -2   4  15 31203.1 967.538  23
  -2   4  14 73205.6 2056.34  23
   2   4 -14 74738.8 2079.68  10
   2   4 -14 74325.2 2079.33  13
   2   4 -13-29.9084 82.5716  13
   2   4 -13 5.89544 74.0653  10
  -2   4  13 73.4824 81.4142  23
   2   4 -12 23.4397 82.9078  13
   2   4 -12-28.7649 77.3826  10
  -2   4  12 30.8460 77.4773  23
  -2   4  11 11818.3 455.564  23
   2   4 -11 11330.6 463.528  10
  -2   4  10 51168.3 1460.58  23
   2   4 -10 51111.0 1483.35  10
   2   4  -9 8574.86 390.140  13
  -2   4   9 9847.85 386.246  23
   2   4  -9 9253.85 394.006  10
   2   4  -9 9163.54 380.139  21
   2   4  -8 11405.4 465.195  13
  -2   4   8 12494.9 452.014  23
   2   4  -8 11934.5 449.817  21
   2   4  -8 11871.0 459.174  10
   2   4  -7 26176.7 821.345  21
   2   4  -7 26919.6 852.471  13
   2   4  -6 26051.0 830.174  13
   2   4  -6 25685.2 795.365  21
   2   4  -6 25304.2 809.669  10
   2   4  -5 7173.24 333.763  13
   2   4  -5 7670.05 313.922  21
   2   4  -5 6909.92 313.493  10
   2   4  -4 32842.8 995.493  13
   2   4  -4 32100.3 957.528  21
   2   4  -4 32483.8 973.167  10
   2   4  -3 46481.3 1388.18  13
   2   4  -3 47162.9 1353.55  21
  -2   4   3 51164.8 1358.86  10
   2   4  -3 47797.9 1365.66  10
   2   4  -2 37045.1 1113.62  21
   2   4  -2 38675.9 1155.22  13
   2   4  -2 37092.9 1125.00  10
   2   4  -1 1931.47 157.039  13
   2   4  -1 2009.79 149.112  10
   2   4  -1 2237.29 149.820  21
  -2   4   1 2336.14 154.710  10
   2   4   0 38045.9 1165.41  13
   2   4   0 37853.2 1138.18  10
   2   4   0 38881.1 1139.94  21
   2   4   1 7604.18 312.749  21
   2   4   1 7042.01 304.974  10
   2   4   1 6767.72 318.754  13
   2   4   2 23798.8 774.020  13
   2   4   2 24013.7 757.364  10
  -2   4  -2 24145.0 762.430  13
   2   4   2 24282.7 763.216  21
  -2   4  -3 7411.82 313.123  10
   2   4   3 7010.49 296.106  10
   2   4   3 6818.88 302.599  21
  -2   4  -4 106559. 2924.13   8
   2   4   4 111159. 2968.43  21
  -2   4  -5 35061.7 1000.15  10
   2   4   5 32364.1 987.181  21
  -2   4  -5 32157.8 958.154   8
   2   4   6 10795.0 417.503  21
  -2   4  -6 10761.0 397.666   8
  -2   4  -7 1885.66 158.655  10
  -2   4  -7 2335.25 157.168   8
   2   4   8 51438.3 1472.96  23
  -2   4  -8 54320.0 1491.83  10
  -2   4  -8 51209.7 1470.24   8
  -2   4  -9 3771.66 220.275   8
  -2   4  -9 3886.68 222.470  10
   2   4   9 3788.53 221.501  23
  -2   4 -10 15086.9 545.377  10
   2   4  10 16051.5 557.310  23
  -2   4 -10 14812.5 548.003   8
   2   4  10 15581.9 568.531  16
   2   4  11 5225.47 271.308  23
  -2   4 -11 4703.26 267.770   8
   2   4  11 5150.67 281.483  16
  -2   4 -11 5334.70 267.856  10
  -2   4 -12 59788.5 1728.05   8
  -2   4 -12 59970.6 1708.98  10
   2   4  12 62271.4 1725.44  23
   2   4  12 60441.1 1738.43  16
   2   4  13 1201.79 144.162  23
  -2   4 -13 1089.97 129.123  10
   2   4  13 1282.50 152.372  16
  -2   4 -13 1240.75 147.359   8
  -2   4 -14 1566.12 148.707  10
   2   4  14 1461.85 164.725  16
  -2   4 -14 1677.05 169.930   8
   2   4  14 1872.55 170.843  23
  -2   4 -15 351.650 89.4395  10
   2   4  15 418.080 106.707  23
  -2   4 -15 455.275 114.285   8
   2   4  15 241.460 105.069  16
  -2   4 -16 15007.4 537.412  10
   2   4  16 14771.3 561.270  23
   2   4  16 14964.0 582.975  16
  -2   4 -16 15153.2 571.295  13
  -2   4 -16 15321.9 594.606   8
   2   4  17 5959.76 311.917  23
  -2   4 -17 6642.74 326.564  13
   2   4  17 6046.91 328.558  16
  -2   4 -17 6012.42 287.205  10
   2   4  18 9849.02 440.789  16
  -2   4 -18 10369.4 431.828  13
   2   4  18 10584.2 429.737  23
   2   4  19 12133.9 473.443  23
   2   4  19 12033.8 492.943  16
  -2   4 -19 12433.8 479.540  13
  -2   4 -20 9868.87 393.015  13
   2   4  20 9065.40 382.213  23
   2   4  20 8949.61 402.165  16
  -2   4 -21 394.097 81.1373  13
   2   4  21 338.289 89.6419  23
   2   4  22 6368.50 276.962  23
  -2   4 -22 6546.15 277.721  13
  -2   4 -23 95.8381 51.1404  13
   2   4  23 38.1519 57.0277  23
  -2   4 -24 6870.99 251.946  13
   2   4  24 7727.08 273.845  23
   2   5 -21 318.029 53.6113  13
   2   5 -20 6788.53 274.769  13
   2   5 -19 7.97430 57.4860  13
   2   5 -18 287.575 78.6124  10
   2   5 -18 410.348 88.8837  13
   2   5 -17 139.263 84.3520  13
   2   5 -17 227.555 86.1409  10
   2   5 -16 18428.2 637.667  13
   2   5 -16 17652.5 633.392  10
   2   5 -15 1469.89 159.714  13
   2   5 -15 1509.90 158.055  10
   2   5 -14 3268.60 233.772  10
   2   5 -13 110.277 96.2018  10
   2   5 -12 13078.4 563.646  13
   2   5 -12 15713.9 576.107  10
   2   5 -11 3157.14 231.032  10
   2   5 -11 3133.86 229.251  13
   2   5 -10 1067.94 151.603  13
   2   5 -10 1220.74 156.481  10
   2   5  -9 4400.11 285.015  13
   2   5  -8 20353.6 735.980  13
   2   5  -7 1037.25 150.477  13
   2   5  -7 1248.81 155.826  10
   2   5  -6 10099.7 458.469  13
   2   5  -6 10396.1 440.933  10
   2   5  -5-17.5642 84.0221  10
   2   5  -5-26.8331 85.2992  13
   2   5  -4 66040.0 1866.84  10
   2   5  -4 65513.4 1892.43  13
  -2   5   3 15110.0 525.478  10
   2   5  -3 14428.0 569.940  13
   2   5  -3 14356.5 551.145  10
  -2   5   2 42937.8 1246.06  10
   2   5  -2 41943.5 1297.71  13
   2   5  -2 43136.1 1274.83  10
   2   5  -1 32776.9 1051.67  13
   2   5  -1 32790.3 1030.22  10
  -2   5   1 34548.7 1019.42  10
   2   5   0 124.112 76.9792  13
  -2   5   0 130.618 67.6451  10
   2   5   0 115.045 76.8224  10
   2   5   1 5130.74 262.892  21
  -2   5  -1 5568.80 281.494  10
   2   5   1 4841.10 274.501  13
   2   5   1 5696.62 287.667  10
   2   5   2 49441.7 1420.01  21
  -2   5  -2 49526.1 1439.05  10
   2   5   2 50061.9 1441.12  10
  -2   5  -3 6642.27 321.764  13
  -2   5  -3 6877.32 325.277  10
   2   5   3 6621.47 317.081  10
  -2   5  -4 73604.8 2013.61  10
  -2   5  -4 70756.5 2018.84  13
  -2   5  -5 340.371 95.8992  13
  -2   5  -5 321.006 94.5437  10
  -2   5  -6 42478.8 1281.69  13
  -2   5  -6 42103.8 1253.89  10
  -2   5  -7 933.773 137.861  13
  -2   5  -7 799.495 124.706  10
   2   5   8 3857.47 235.316  16
  -2   5  -8 3611.34 217.005   8
  -2   5  -8 4121.55 262.604  13
  -2   5  -9 753.939 119.969  10
  -2   5  -9 902.952 132.344  13
  -2   5  -9 823.228 113.024   8
   2   5   9 978.040 129.609  16
  -2   5 -10 15172.6 581.315  13
   2   5  10 14460.2 550.910  16
  -2   5 -10 15498.0 558.086  10
  -2   5 -10 14104.4 536.399   8
  -2   5 -11 13575.5 534.141  13
  -2   5 -11 12398.1 487.710   8
   2   5  11 12595.3 496.930  16
  -2   5 -11 13153.3 501.820  10
  -2   5 -12 4311.74 263.854  13
  -2   5 -12 3655.43 235.515   8
  -2   5 -12 3952.45 240.703  10
   2   5  12 4188.89 234.593  23
   2   5  12 4103.10 246.808  16
   2   5  13 6886.19 320.911  23
   2   5  13 7137.98 339.973  16
  -2   5 -13 7531.21 341.383  10
  -2   5 -13 7128.00 357.000  13
   2   5  14 18526.6 651.438  16
  -2   5 -14 19526.0 677.044  13
  -2   5 -14 20073.7 655.118  10
   2   5  15 175.492 85.4740  16
   2   5  15 184.229 76.8358  23
  -2   5 -15 264.528 100.102  13
  -2   5 -15 187.653 79.6996  10
  -2   5 -16 4.44024 66.6345  10
   2   5  16-4.88937 67.1531  16
   2   5  16 73.5826 69.5149  23
   2   5  17 3077.34 185.208  23
   2   5  17 2962.18 191.160  16
  -2   5 -17 3036.19 179.253  10
  -2   5 -18 12545.9 444.018  10
   2   5  18 13314.6 472.329  16
   2   5  18 14153.9 463.788  23
  -2   5 -18 13407.4 484.260  13
  -2   5 -19 148.639 70.6450  13
  -2   5 -20 6105.28 258.605  13
  -2   5 -21 624.326 74.4593  13
   2   6 -17 725.431 74.5996  13
   2   6 -15-7.16707 55.8086  10
   2   6 -15 57.7053 63.0949  13
   2   6 -14 4460.87 227.555  13
   2   6 -14 4354.86 227.501  10
   2   6 -13 49.0044 62.4347  13
   2   6 -13 58.7996 72.9214  10
   2   6 -12 309.908 92.1088  13
   2   6 -12 226.419 88.1599  10
   2   6 -11-10.3722 70.4957  13
   2   6 -11-10.1542 84.2305  10
   2   6 -10 15854.3 581.350  13
   2   6  -9 1595.21 160.932  13
   2   6  -9 1359.38 153.842  10
   2   6  -8 10594.8 440.372  10
   2   6  -8 10678.8 449.070  13
   2   6  -7 361.578 105.720  13
   2   6  -7 272.162 103.768  10
   2   6  -6 3132.47 226.183  13
   2   6  -6 3325.32 229.264  10
   2   6  -5 1147.61 145.119  10
   2   6  -5 1216.76 147.029  13
   2   6  -4 2003.10 178.143  10
   2   6  -4 1726.80 165.520  13
   2   6  -3 4832.36 278.760  13
   2   6  -3 5374.92 292.533  10
   2   6  -2 14812.4 565.863  13
  -2   6   2 15563.5 548.784  10
   2   6  -1 98.2650 83.3611  10
  -2   6   1 63.8148 66.0561  10
  -2   6   0 10534.2 425.759  10
   2   6   0 10451.8 438.389  10
  -2   6  -1 2594.03 189.410  10
   2   6   1 2116.59 177.881  10
  -2   6  -2 5758.75 296.279  10
   2   6   3 18375.3 663.255   9
  -2   6  -3 20576.1 680.427  10
  -2   6  -4 19260.3 665.287  10
  -2   6  -5 430.601 93.7892  13
  -2   6  -5 564.433 111.531  10
  -2   6  -6 949.717 126.062  13
  -2   6  -6 994.773 132.539  10
  -2   6  -7 2736.78 200.913  13
  -2   6  -7 2922.76 204.553  10
  -2   6  -8 4444.19 263.302  13
  -2   6  -8 5101.39 266.751  10
  -2   6  -9 3107.82 215.615  13
  -2   6 -10 4170.93 245.824  13
  -2   6 -11 2105.75 172.479  13
  -2   6 -11 2046.69 161.896  10
  -2   6 -12 11112.7 437.253  13
  -2   6 -12 11333.6 421.760  10
  -2   6 -13 1475.33 138.226  13
  -2   6 -13 1390.73 124.317  10
  -2   6 -14 1894.72 146.698  13
  -2   6 -14 1702.75 129.221  10
  -2   6 -15 2663.15 162.349  13
  -2   6 -15 2414.89 144.496  10
  -2   6 -16 4376.11 203.460  13
   2   7  -8 4170.42 195.772   9
   2   7  -7 1829.52 127.103   9
   2   7  -7 1604.85 118.563  10
   2   7  -6 323.767 68.0676  10
   2   7  -4 4006.34 204.088   9
   2   7  -4 3871.17 195.358  10
   2   7  -3 3190.75 178.854   9
   2   7  -2 4927.09 226.560   9
   2   7  -1 2568.10 147.280   9
  -2   7  -2 99.8314 52.5356  10
  -2   7  -3 852.083 91.5853  10
  -2   7  -4 4350.14 208.423  10
  -2   7  -5 1985.33 134.196  10
  -2   7  -6 6418.97 264.401  10
  -2   7  -7 342.999 65.6121  10
  -2   7  -8 1388.19 105.780  10
   3   0 -29 29279.9 853.696  11
   3   0 -28-8.74825 65.6419  11
   3   0 -28 32.3979 45.6189  22
   3   0 -27 17758.3 627.167  11
   3   0 -26 6.34887 92.7990  11
   3   0 -25 11996.8 521.480  11
   3   0 -24-7.67812 100.493  11
   3   0 -23 34284.0 1139.71  11
   3   0 -22-16.2790 107.723  11
   3   0 -21 71004.4 2077.01  11
   3   0 -20 31.2570 97.5728  11
   3   0 -19 276.394 103.349  11
   3   0 -18 98.6674 89.1121  11
   3   0 -17 185118. 4887.85  11
   3   0 -16-21.8354 66.4557  18
   3   0 -16 67.1586 78.5497  11
   3   0 -15 18010.6 631.768  11
   3   0 -15 17490.5 613.087  18
   3   0 -14 5.15602 63.1765  11
   3   0 -14 23.1779 56.7998  18
   3   0 -13 193158. 5104.88  11
   3   0 -13 199491. 5088.23  18
  -3   0  12 30.0832 37.4667  15
  -3   0  11 36283.4 995.449  15
  -3   0  10-18.6140 32.5911  15
  -3   0  10 13.8845 11.7658   4
  -3   0  10 16.9971 11.7026   4
  -3   0   9 313020. 6785.20  15
  -3   0   9 314036. 6723.36   4
  -3   0   8 6.59955 27.3762  15
  -3   0   8 25.3742 13.0305   4
   3   0  -8-1.74489 31.2869   5
  -3   0   7 56299.9 1412.75  15
  -3   0   7 53076.7 1370.84   4
   3   0  -7 56615.4 1417.97   5
  -3   0   7 52927.4 1402.89   6
  -3   0   6 40.5366 32.3685  15
  -3   0   6 33.8424 13.8926   4
   3   0  -6 22.2975 34.4020   5
  -3   0   5 164293. 4145.99  14
  -3   0   5 169411. 4176.85   6
   3   0  -5 162928. 4182.89   5
  -3   0   5 164829. 4145.11   4
  -3   0   5 163214. 4173.84  15
  -3   0   4 3.21707 15.5807   4
  -3   0   4 11.2529 28.3148  15
  -3   0   4 29.1235 32.2257   6
   3   0  -4 17.7953 33.2267   5
   3   0  -3 222523. 5484.86   5
  -3   0   3 212191. 5454.86   4
   3   0  -3 219780. 5456.11   4
   3   0  -2 11.0084 20.3658   4
  -3   0   2 13.9647 20.8416   4
  -3   0   2 40.5132 35.9740   5
  -3   0   1 593769. 14399.6   5
  -3   0   1 567942. 14381.6   4
   3   0  -1 566920. 14380.4   4
  -3   0   0 17.3776 26.1314   4
   3   0   0 21.5765 21.5354   4
   3   0   1 7466.26 212.061   4
  -3   0  -1 7206.21 212.990   4
   3   0   2 15.9970 25.6445   4
  -3   0  -2 5.16823 24.7535   4
  -3   0  -2 13.6555 16.7106  15
  -3   0  -3 100635. 2438.37   4
  -3   0  -3 96455.0 2426.64  15
  -3   0  -4 6.91730 21.1930  15
  -3   0  -5 274407. 6911.28  15
   3   0   6 22.5898 27.2022   4
  -3   0  -6 26.9042 25.4747  15
  -3   0  -6 16.0617 23.0670   4
  -3   0  -7 37064.3 1005.78  15
   3   0   7 40450.0 1015.37   4
   3   0   7 37812.3 1002.73  15
  -3   0  -7 38098.0 1010.57   4
   3   0   8 15.7030 23.6053  15
   3   0   8 6.23790 29.5893   4
  -3   0  -8 48.0187 31.6443  15
  -3   0  -8 10.2930 25.1549   4
  -3   0  -9 199471. 5157.26  15
   3   0   9 209825. 5158.21   4
  -3   0  -9 205151. 5151.98   4
   3   0   9 198887. 5146.01  15
  -3   0 -10 9.62224 27.7494  15
   3   0  10-7.67890 30.3695   4
   3   0  10 45.6292 28.1381  15
   3   0  11 98465.3 2573.38   4
   3   0  11 98215.6 2566.17  15
  -3   0 -11 102080. 2580.04  15
   3   0  12 32.4009 29.5150  15
  -3   0 -12-15.2912 36.2304  15
   3   0  12-4.60407 32.0969   4
   3   0  13 282961. 7375.64   4
   3   0  13 298554. 7378.61  15
   3   0  14 12.8660 61.5510  12
   3   0  14 46.2760 56.8918  16
   3   0  15 1438.45 135.433  12
   3   0  15 1496.03 136.029  16
   3   0  16 26.7603 53.5752  23
   3   0  16 24.9818 72.3767  12
   3   0  16 85.7752 70.7044  16
   3   0  17 182501. 4730.52  12
   3   0  17 179096. 4675.50  23
   3   0  18 5.65933 78.5147  12
   3   0  18 8.42062 57.5291  23
   3   0  19 55694.3 1570.27  12
   3   0  19 52056.2 1499.10  23
   3   0  20 8.90793 54.5737  23
   3   0  20 12.2060 91.9752  12
   3   0  21 21625.2 772.778  12
   3   0  21 21939.2 712.656  23
  -3   0 -21 23488.9 797.832  18
   3   0  22 4.32550 59.4066  23
  -3   0 -22 22.7277 100.263  11
  -3   0 -22-13.7477 94.8862  18
   3   0  23 5854.84 271.468  23
  -3   0 -23 6521.10 350.552  18
  -3   0 -23 6632.31 366.320  11
  -3   0 -24 32.8487 97.3233  18
  -3   0 -24 65.6770 117.200  11
  -3   0 -25 81536.2 2314.70  11
  -3   0 -25 82671.4 2289.83  18
  -3   0 -26 33.2479 78.0230  18
  -3   0 -26-6.26399 87.7689  11
  -3   0 -27 22075.3 747.274  11
  -3   0 -27 22122.3 719.304  18
  -3   0 -28 27.6433 67.9494  11
  -3   0 -29 5992.66 260.335  11
   3   1 -29 9187.63 346.872  11
  -3  -1  29 9375.74 305.431   3
  -3  -1  28 197.635 63.4678   3
   3   1 -28 322.692 87.8261  11
   3   1 -28 276.262 73.1187  22
  -3   1  28 253.621 65.8318   3
   3  -1 -27 12855.8 445.726  11
  -3  -1  27 11985.6 423.981   3
  -3   1  27 11362.6 417.184   3
   3   1 -27 13011.2 494.068  11
  -3  -1  26 182.929 86.0698   3
   3   1 -26 209.474 102.487  11
   3  -1 -26 239.794 87.1457  11
  -3   1  26 227.638 89.8438   3
   3  -1 -25 38392.4 1230.27  11
  -3   1  25 40506.9 1197.71   3
  -3  -1  25 43378.1 1207.62   3
   3   1 -25 41246.5 1290.92  11
   3   1 -24 4524.94 313.533  11
  -3   1  24 4439.42 257.042   3
  -3  -1  24 4765.94 266.378   3
   3  -1 -24 4861.53 289.778  11
   3  -1 -23 47026.7 1409.62  11
  -3  -1  23 46941.0 1349.69   3
  -3   1  23 47846.4 1354.81   3
  -3  -1  22 1414.80 160.621   3
  -3   1  22 1482.99 168.296   3
  -3   1  22 1603.75 130.468  23
   3  -1 -22 1640.46 181.738  11
   3  -1 -21 12777.9 536.839  11
  -3   1  21 11548.7 443.178  23
  -3  -1  21 12810.1 497.634   3
  -3   1  21 13073.2 498.054   3
   3  -1 -20 16761.8 638.735  11
  -3   1  20 15610.4 543.936  23
  -3   1  19 50666.7 1435.19  23
   3  -1 -19 51667.8 1534.79  11
   3  -1 -18 23755.6 816.442  11
  -3   1  18 23716.3 741.501  23
  -3   1  17 94465.1 2554.93  23
   3  -1 -17 98115.0 2637.86  11
   3  -1 -16 1760.78 161.733  11
  -3   1  16 1638.51 130.819  23
  -3   1  15 180141. 4622.13  23
   3  -1 -15 179885. 4684.27  11
   3   1 -15 175674. 4695.71  18
  -3   1  14 3917.06 195.762  23
   3   1 -14 3692.27 235.997  11
   3  -1 -14 4073.49 226.492  11
   3   1 -14 3946.63 231.372  18
   3   1 -13 6833.89 306.410  18
  -3   1  13 6661.95 264.468  23
   3  -1 -13 6137.73 287.188  11
   3   1 -13 6119.56 303.369  11
   3   1 -12 14137.2 503.901  11
  -3   1  12 13183.1 433.843  15
   3   1 -12 14652.6 499.159  18
   3  -1 -11 175310. 4644.24   1
   3  -1 -11 182308. 4594.14   5
  -3   1  11 181972. 4611.79  15
   3   1 -11 183068. 4646.02   1
  -3  -1  11 177696. 4615.34  15
  -3  -1  10 47176.5 1290.85  15
   3   1 -10 46780.8 1311.08   1
   3  -1 -10 47746.6 1266.79   5
   3  -1 -10 47003.4 1313.54   1
  -3   1  10 49945.3 1281.60  15
  -3  -1   9 923.184 74.8839  15
   3  -1  -9 781.191 59.1201   5
   3   1  -9 807.432 78.6965   1
   3  -1  -9 804.582 81.0716   1
   3   1  -9 632.091 71.1752   5
  -3   1   9 818.279 64.1008  15
   3  -1  -8 73429.4 1949.26   1
  -3  -1   8 73055.2 1935.01  15
   3   1  -8 72228.0 1946.40   1
   3  -1  -8 75492.6 1910.29   5
  -3   1   8 74365.2 1914.27  15
  -3  -1   7 190599. 4768.72  14
   3  -1  -7 197157. 4771.62   5
   3   1  -7 195746. 4812.71   1
   3  -1  -7 187679. 4810.76   1
  -3   1   7 193030. 4773.55  15
   3  -1  -6 3269.11 157.243   1
  -3  -1   6 4074.70 138.460  14
  -3  -1   6 3720.03 134.160   4
   3  -1  -6 3754.43 135.521   5
   3   1  -6 3445.21 158.236   1
  -3   1   6 4233.77 138.166  15
   3  -1  -5 1286.70 89.8483   1
  -3   1   5 1548.80 68.5871   6
   3   1  -5 1539.05 90.8952   5
  -3  -1   5 1685.97 78.4427  14
  -3  -1   5 1563.40 74.7608   4
   3   1  -5 2078.36 105.638   1
  -3   1   5 1888.70 74.7228  15
  -3   1   4 17297.3 463.814   6
  -3   1   4 17965.1 492.564   1
   3   1  -4 17066.4 493.968   5
  -3   1   4 18071.8 461.217  15
  -3  -1   4 17307.2 473.939   4
  -3  -1   4 17362.0 492.623   1
   3  -1  -3 285307. 7163.80   4
   3   1  -3 281706. 7213.63   5
  -3  -1   3 288536. 7193.56   4
  -3   1   3 288061. 7208.86   1
  -3  -1   3 284952. 7210.27   1
  -3  -1   3 283630. 7205.02   6
  -3   1   3 285558. 7169.81  15
  -3   1   2 433.679 36.4297   5
  -3  -1   2 399.557 51.9275   1
  -3   1   2 392.086 46.5148   1
  -3  -1   2 335.077 37.8579   4
  -3   1   2 294.757 20.5325  14
   3  -1  -2 364.390 23.4081   4
  -3   1   1 621219. 15365.2  14
  -3  -1   1 592277. 15393.6   1
  -3  -1   1 604422. 15395.6   5
   3  -1  -1 607689. 15365.4   4
  -3  -1   1 618127. 15385.5   4
  -3   1   1 624943. 15394.4   1
   3  -1   0 5369.95 158.948   4
  -3  -1   0 5464.73 173.473   4
  -3  -1   0 5312.94 180.699   5
   3   1   0 5414.29 175.959   4
  -3  -1  -1 299127. 7530.18   4
  -3  -1  -1 314979. 7540.73   5
   3  -1   1 290112. 7516.45   4
   3  -1   2 17171.7 462.771   4
   3   1   3 102905. 2807.62   4
   3  -1   3 107678. 2798.29   4
   3  -1   3 113192. 2774.24  15
   3   1   4 6720.87 222.242   4
   3  -1   4 6601.80 212.713   4
  -3  -1  -4 7163.53 221.625  15
  -3  -1  -4 6468.42 216.324   4
   3  -1   4 7405.82 194.409  15
  -3  -1  -5 72173.3 1953.56   4
   3   1   5 75509.3 1962.32   4
   3  -1   5 74689.4 1954.33   4
  -3  -1  -5 77915.5 1962.44  15
   3  -1   5 78760.6 1934.38  15
   3  -1   6 6494.18 192.730  15
   3   1   6 6351.79 216.054   4
  -3  -1  -6 6276.58 206.780   4
  -3  -1  -6 6612.27 213.601  15
  -3  -1  -7 121468. 3177.24   4
   3  -1   7 125871. 3163.95  15
   3   1   7 126504. 3192.09   4
  -3  -1  -7 125017. 3187.02  15
   3  -1   8 2645.11 119.455   4
  -3  -1  -8 2520.95 113.215   4
  -3  -1  -8 2883.44 126.216  15
   3   1   8 2958.07 130.022   4
   3  -1   8 2879.50 110.154  15
  -3  -1  -9 539.835 57.1023  15
   3  -1   9 414.749 47.7590   4
   3   1   9 389.348 52.2736   4
  -3  -1  -9 482.625 47.8368   4
   3  -1   9 457.774 43.6392  15
   3  -1  10 2161.91 113.219   4
   3   1  10 2136.57 118.110   4
  -3  -1 -10 2462.71 122.763  15
  -3  -1 -10 2187.12 106.241   4
   3  -1  10 2364.69 105.488  15
   3   1  11 504062. 13265.1   4
   3  -1  11 549310. 13264.4   4
  -3  -1 -11 533875. 13250.7   4
   3  -1  11 517135. 13244.8  15
   3   1  12 13044.9 436.089  16
   3   1  12 11270.2 387.196   4
  -3   1 -12 13078.7 412.701  19
   3  -1  12 11927.3 386.099   4
   3  -1  12 11783.4 373.097  15
  -3  -1 -12 11561.8 371.084   4
   3  -1  12 12257.9 439.513   7
   3   1  13 138603. 3575.65  16
   3   1  13 135254. 3517.85   4
   3   1  13 138234. 3556.52  12
  -3   1 -13 141200. 3542.57   8
  -3   1 -13 139946. 3542.94  19
   3  -1  13 128879. 3496.60  15
  -3   1 -14 2525.74 154.805   8
   3   1  14 2355.70 160.757  12
   3   1  14 2294.12 156.180  23
   3   1  14 2377.41 170.329  16
   3   1  15 59983.3 1574.85  23
   3  -1  15 53165.8 1583.54  12
   3   1  15 55345.6 1574.43  12
   3   1  15 58208.1 1602.35  16
  -3   1 -15 54841.2 1557.95   8
  -3   1 -16 10877.5 418.132   8
   3   1  16 11390.7 433.181  12
   3   1  16 11097.7 451.367  16
   3   1  16 11018.5 423.493  23
   3   1  17 14062.8 492.670  23
   3   1  17 13202.7 492.216  12
   3   1  17 13603.6 523.265  16
   3   1  18 79.8560 74.6350  12
  -3   1 -18 67.1107 67.2314   8
   3   1  18 162.692 74.6538  23
   3   1  18 94.3544 88.6025  16
   3   1  19 187088. 4937.21  16
   3   1  19 185090. 4899.42  12
   3   1  19 188335. 4879.55  23
   3   1  20 4890.14 266.100  23
  -3   1 -21 17335.4 665.340  11
  -3  -1 -21 16515.7 612.930  18
   3   1  21 15595.3 575.854  23
   3   1  22 838.510 119.692  23
  -3   1 -22 729.879 142.046  11
  -3  -1 -22 701.385 119.560  18
  -3  -1 -22 839.475 136.300  11
  -3  -1 -23 26918.3 885.204  18
  -3  -1 -23 27559.5 918.658  11
  -3   1 -23 27467.0 947.672  11
  -3   1 -23 26737.0 928.827  18
   3   1  23 26650.3 845.006  23
  -3   1 -24 1646.04 185.584  18
  -3   1 -24 1903.19 209.647  11
  -3  -1 -24 1919.13 184.990  11
  -3  -1 -24 1910.57 169.628  18
   3   1  24 1846.92 149.054  23
  -3  -1 -25 15881.1 580.321  11
   3   1  25 13541.5 492.681  23
  -3  -1 -25 14951.0 543.209  18
  -3   1 -25 15024.3 580.793  18
  -3   1 -25 15734.7 603.279  11
  -3  -1 -26 1029.85 114.235  18
  -3  -1 -26 1180.80 138.593  11
  -3   1 -26 1161.39 148.045  18
   3   1  26 1147.50 101.842  23
  -3   1 -26 1211.44 148.951  11
  -3   1 -27 5872.24 297.216  11
   3   1  27 5193.70 212.275  23
  -3   1 -27 5913.21 287.678  18
  -3  -1 -27 5396.97 272.143  11
  -3  -1 -28-3.71183 52.7687  11
  -3   1 -28-27.2556 66.9937  11
   3   1  29 2046.49 111.544   3
   3  -1  29 2196.13 117.085   3
   3   2 -28 1979.61 135.537  22
   3   2 -28 1753.99 130.901  11
   3   2 -27 1852.34 153.702  11
  -3  -2  27 1772.07 109.333   3
   3   2 -27 1770.49 151.940  22
  -3   2  26 1341.23 106.679   3
  -3  -2  26 1317.25 107.655   3
   3   2 -26 1379.69 151.195  11
  -3   2  25 11085.8 402.338   3
  -3  -2  25 11608.3 411.421   3
   3   2 -25 12147.0 497.349  11
   3   2 -24 9085.90 434.918  11
  -3  -2  24 8525.69 348.118   3
  -3   2  24 8406.46 343.968   3
  -3  -2  23 15905.0 557.726   3
  -3   2  23 16233.8 557.022   3
   3   2 -23 16488.2 658.220  11
   3   2 -22 723.051 163.812  11
  -3   2  22 650.749 108.269   3
  -3   2  22 682.924 105.714  23
  -3  -2  22 660.990 113.528   3
  -3   2  21 33175.8 1029.97   3
  -3   2  21 34667.8 1033.58  23
  -3  -2  21 34021.2 1032.47   3
   3   2 -21 35012.5 1149.55  11
  -3   2  20 2466.51 178.399  23
  -3  -2  20 2307.38 179.046   3
  -3   2  20 2107.90 174.823   3
   3   2 -20 2434.21 234.220  11
  -3  -2  19 6513.90 305.618   3
  -3   2  19 6620.99 307.721   3
  -3   2  19 5623.71 291.309  23
   3   2 -19 6176.25 362.820  11
  -3  -2  18 18885.1 642.551   3
  -3   2  18 18620.8 639.946   3
  -3   2  18 19944.7 654.562  23
   3   2 -18 18512.5 725.884  11
  -3   2  17 44459.7 1312.98   3
  -3  -2  17 44982.1 1313.32   3
   3   2 -17 45457.3 1413.42  11
  -3   2  17 48003.1 1330.35  23
   3   2 -16 25242.1 766.475  13
  -3  -2  16 22624.5 754.578   3
  -3   2  16 23351.0 757.252   3
   3   2 -16 24559.9 852.111  11
  -3   2  16 26174.7 785.804  23
  -3  -2  15 473.860 87.5296   3
  -3   2  15 620.090 92.5249   3
   3   2 -15 754.651 96.1177  13
   3   2 -15 799.013 131.691  11
   3   2 -14 3007.66 221.823  11
   3   2 -14 3210.88 185.079  13
  -3   2  14 3070.96 180.341   3
  -3  -2  14 2937.45 177.116   3
  -3   2  14 3708.99 202.529  23
   3   2 -13 29668.0 863.584  13
   3   2 -13 29015.1 923.110  11
  -3  -2  13 27961.5 846.112   3
  -3   2  13 28576.9 846.897   3
  -3   2  13 30345.5 874.829  23
   3   2 -13 27096.9 858.566  10
   3   2 -12 2527.13 185.681  11
  -3   2  12 2328.56 155.394  23
   3   2 -12 2522.48 153.744  13
   3   2 -12 2311.87 152.067  10
  -3   2  12 2589.32 150.167   3
  -3  -2  12 2497.99 150.582   3
  -3   2  12 2409.23 160.738  16
  -3   2  11 23073.6 720.682  16
   3   2 -11 24208.0 773.132  11
   3   2 -11 24741.9 722.457  13
  -3   2  11 23638.8 722.215  23
   3   2 -11 23909.5 724.420  10
   3   2 -11 23449.4 718.738   1
   3  -2 -11 22889.3 715.851   1
   3   2 -10 5383.86 245.024   1
   3   2 -10 6520.38 261.926  13
   3  -2 -10 6512.00 226.764  15
   3  -2 -10 5694.29 246.728   1
  -3   2  10 6732.00 267.176  23
   3   2 -10 6449.84 296.240  11
   3   2  -9 180498. 4737.43   1
   3  -2  -9 190195. 4701.15  15
   3  -2  -9 179145. 4734.75   1
  -3  -2   9 186681. 4746.64  15
  -3  -2   8 285.804 45.0479  14
   3  -2  -8 350.787 39.6596  15
  -3  -2   8 145.759 38.4108   4
   3   2  -8 184.533 49.2628   1
   3  -2  -8 138.963 44.9022   1
   3   2  -7 134881. 3470.87   5
  -3  -2   7 130202. 3441.84   4
  -3  -2   7 138990. 3449.35  14
   3   2  -7 132084. 3461.60   1
   3  -2  -7 135626. 3420.57  15
  -3  -2   6 22208.7 640.563  14
   3  -2  -6 22118.5 610.826  15
   3   2  -6 24119.8 665.810   5
  -3  -2   6 23215.4 641.205   4
   3  -2  -5 77777.0 1995.74  15
  -3  -2   5 81557.7 2037.35  14
  -3  -2   5 81440.5 2035.83   6
   3  -2  -5 76405.1 1975.87   4
   3   2  -5 80919.7 2052.01   5
  -3  -2   5 77794.5 2030.44   4
   3  -2  -5 78618.7 1978.81   4
   3  -2  -4 238.506 23.7590  15
  -3  -2   4 311.436 45.0581   4
   3  -2  -4 322.469 27.6528   4
  -3  -2   4 196.834 40.8505  14
  -3  -2   4 392.383 51.3813   6
   3   2  -4 337.734 56.7399   5
   3  -2  -4 320.506 23.5693   4
   3  -2  -3 4661.35 149.371   4
  -3  -2   3 5157.89 183.270   6
   3  -2  -3 4903.07 143.612  15
  -3  -2   3 4491.41 177.891   4
   3  -2  -2 73194.3 1900.75   4
  -3  -2   2 74354.2 1932.45   6
  -3   2   2 76383.2 1917.25   1
  -3  -2   2 74579.9 1937.28   4
   3  -2  -2 74727.1 1884.49  15
  -3  -2   2 74907.9 1918.18   1
   3  -2  -1 109649. 2572.25   4
  -3  -2   1 105331. 2596.39   6
  -3   2   1 99543.3 2550.08   5
  -3   2   1 102408. 2580.52   1
  -3  -2   1 101663. 2582.30   1
   3  -2  -1 100932. 2542.11  15
   3  -2   0 26176.8 689.781   4
  -3   2   0 25978.0 695.957   1
  -3  -2   0 25591.6 696.878   1
  -3   2  -1 37161.0 985.689   1
  -3  -2  -1 38144.8 999.244   5
   3  -2   1 38145.2 984.234   4
  -3  -2  -1 36579.4 1001.99   4
  -3  -2  -1 37291.6 987.147   1
   3  -2   2 9614.38 285.065   4
  -3  -2  -2 9670.69 295.538   5
  -3   2  -2 10190.3 295.449  14
   3  -2   2 9415.66 247.804  15
  -3   2  -3 79151.6 2032.98  14
  -3  -2  -3 80521.8 2037.40   4
  -3  -2  -3 82325.8 2031.08   5
   3  -2   3 83499.2 2026.12   4
   3  -2   3 75697.7 1983.34  15
  -3  -2  -4 406.983 51.3000   5
  -3  -2  -4 364.889 49.6075   4
   3  -2   4 388.838 46.8907   4
   3   2   5 130261. 3272.26   4
  -3   2  -5 126763. 3269.66  14
  -3  -2  -5 128686. 3257.82   4
   3  -2   5 132927. 3257.79   4
   3  -2   5 123636. 3216.74  15
   3   2   6 33428.0 890.083   4
  -3   2  -6 34101.1 895.407  14
  -3  -2  -6 33711.3 878.744   4
   3  -2   6 33223.1 879.240   4
  -3  -2  -7 1242.77 81.2709   4
   3   2   7 1382.66 92.8132   4
   3  -2   7 1322.04 84.3379   4
  -3   2  -7 1510.75 97.1928  14
   3  -2   7 1614.10 71.6183  15
   3   2   8 31.4995 31.3627   4
   3  -2   8 19.6807 20.2817  15
  -3   2  -8 46.4668 38.9104  14
  -3  -2  -8 35.7702 26.2583   4
   3  -2   8 21.7374 28.6182   4
   3   2   9 36864.5 1023.20   4
  -3  -2  -9 37816.6 999.908   4
   3  -2   9 36174.8 980.090  15
   3   2  10 134.402 58.0964  23
  -3   2 -10 123.253 53.4587   8
   3   2  10 95.0531 34.2214   4
  -3  -2 -10 96.1909 33.3395   4
  -3   2 -10 116.478 54.0875  19
   3   2  11 7777.11 302.241  23
   3  -2  11 6991.88 308.056   7
  -3   2 -11 7198.37 288.235  19
   3   2  11 7101.07 270.467   4
  -3   2 -11 7065.76 288.152   8
   3   2  12 4349.82 222.159  23
  -3   2 -12 4417.22 218.917   8
   3   2  13 106368. 2844.24  23
  -3   2 -13 107829. 2842.72   8
   3  -2  14 7312.43 328.972  12
  -3   2 -14 7667.64 318.039   8
   3   2  14 6395.68 304.858  23
   3   2  14 6845.06 326.443  16
   3   2  15 3522.11 229.923  16
  -3   2 -15 3810.40 220.125   8
   3  -2  15 3849.40 232.560  12
   3  -2  16 17679.2 642.943  12
  -3   2 -16 18652.7 637.566   8
   3   2  16 18764.2 661.452  16
   3   2  17 162470. 4417.37  16
   3   2  17 164636. 4385.36  23
  -3   2 -17 165896. 4387.31   8
  -3   2 -17 171355. 4428.43  18
   3  -2  17 169376. 4403.41  12
  -3   2 -18 14972.2 595.867  18
   3  -2  18 14828.6 574.942  12
  -3   2 -18 14803.8 590.663  11
   3   2  18 16008.6 573.947  23
  -3   2 -18 14859.3 565.041   8
   3   2  18 15048.7 591.459  16
  -3   2 -19 21989.7 780.919  11
   3   2  19 21167.3 732.101  23
  -3   2 -19 21469.9 742.196   8
   3   2  19 21230.5 764.952  16
  -3   2 -19 21780.6 775.931  18
   3  -2  19 21504.3 753.155  12
   3  -2  20 9013.08 413.293  12
  -3   2 -20 9397.96 444.992  11
   3   2  20 9063.44 401.994  23
  -3   2 -20 8960.44 438.713  18
   3   2  20 9178.53 435.692  16
   3  -2  21 12714.2 522.787  12
  -3  -2 -21 12423.1 511.787  11
   3   2  21 13498.8 511.598  23
  -3   2 -21 13126.2 559.632  18
  -3   2 -21 12768.8 554.107  11
   3   2  21 12217.3 535.709  16
  -3  -2 -22 8521.01 390.924  11
   3   2  22 8892.94 383.484  23
  -3   2 -22 8394.40 426.106  11
  -3   2 -22 8095.50 418.298  18
  -3  -2 -23 1346.94 146.703  11
   3   2  23 1127.67 138.318  23
  -3   2 -23 1299.07 173.150  18
  -3   2 -23 1426.60 172.155  11
   3   2  24 478.886 98.4541  23
  -3   2 -24 272.528 105.183  11
  -3  -2 -24 424.459 91.9129  11
  -3   2 -24 322.266 123.810  18
  -3   2 -25 30300.2 978.648  11
   3   2  25 30317.2 908.386  23
  -3   2 -25 31306.1 981.411  18
   3   2  26 263.028 68.4372  23
  -3   2 -26 313.530 91.3974  11
  -3   2 -27 14593.3 508.077  11
   3  -2  27 14732.1 448.507   3
   3   2  27 13616.5 444.820  23
   3   2  27 14544.1 443.698   3
  -3   2 -28 793.409 86.2899  11
   3   3 -27 998.297 88.5147  22
   3   3 -26 396.228 70.1371  11
   3   3 -26 449.397 79.4219  22
   3   3 -25 1180.39 119.528  11
   3   3 -25 1248.68 132.129  22
   3   3 -24 655.895 109.733  11
   3   3 -24 728.919 116.964  22
   3   3 -23 5192.79 287.468  11
   3   3 -22 4062.54 264.976  11
   3   3 -21 1385.21 168.114  11
   3   3 -20 1518.19 143.831  13
  -3   3  20 1400.77 149.288  23
   3   3 -20 1307.35 167.860  11
   3   3 -19 4595.09 258.821  13
   3   3 -19 5149.60 313.225  11
  -3   3  19 4529.13 261.894  23
   3   3 -18 1156.83 131.351  13
   3   3 -18 1195.52 163.397  11
  -3   3  18 1506.61 154.676  23
   3   3 -17 2475.32 187.272  13
  -3   3  17 2495.49 192.884  23
   3   3 -17 2644.86 220.758  11
   3   3 -16 1823.43 164.575  13
   3   3 -16 1572.29 175.101  11
   3   3 -16 1936.14 164.619  10
   3   3 -15 91264.5 2480.93  13
   3   3 -15 93501.5 2545.85  11
   3   3 -15 88083.7 2479.96  10
   3   3 -14 8485.37 369.411  13
   3   3 -14 8074.65 397.240  11
   3   3 -14 8640.55 375.196  10
   3   3 -13 7521.30 342.329  13
  -3   3  13 8035.17 345.668  23
   3   3 -13 7727.63 378.040  11
   3   3 -13 7406.37 339.681  10
   3   3 -12 13913.2 493.357  13
   3   3 -12 13400.2 524.037  11
  -3   3  12 13224.5 479.765  23
   3   3 -11 21574.6 693.370  13
   3   3 -11 21072.4 727.073  11
   3   3 -11 20743.8 691.028  10
  -3   3  11 20719.5 680.749  23
   3   3 -10 14914.0 568.167  11
  -3   3  10 15789.7 538.660  23
   3   3 -10 16221.8 550.593  13
   3   3 -10 15831.8 548.313  10
   3   3  -9 2406.39 164.171  13
  -3   3   9 2202.19 155.498  23
   3   3  -9 2128.50 157.579  10
   3   3  -8 28786.9 852.738  13
   3   3  -8 26235.1 837.765  10
  -3   3   8 28521.3 837.559  23
   3   3  -7 102320. 2789.21  10
  -3   3   7 108209. 2782.24  23
  -3   3   6 41.2578 52.2630  23
   3   3  -6 45.5515 51.0703  10
   3   3  -5 11785.3 425.667  13
   3   3  -4 215.993 64.2326  13
   3   3  -4 229.807 62.1011  10
   3   3  -3 136952. 3520.69  13
   3   3  -3 133662. 3496.74  21
   3   3  -3 133489. 3505.42  10
   3   3  -2 795.526 91.7190  13
  -3  -3   2 669.427 56.3095   6
   3   3  -2 750.400 86.4318  10
  -3  -3   1 4791.23 179.877   6
  -3  -3   0 3456.94 142.086   6
  -3  -3  -1 24295.3 671.155   6
   3   3   3 7832.06 304.589  21
   3  -3   4 2496.53 123.707   4
   3   3   4 2680.48 154.312  21
  -3   3  -5 3930.57 181.424   8
   3   3   5 4016.82 201.649  21
   3   3   6 30868.4 914.542  21
  -3   3  -6 31199.9 890.698   8
   3   3   7 43353.5 1185.60  23
  -3   3  -7 42272.5 1176.62   8
   3   3   7 40210.4 1192.60  21
   3   3   8 16908.3 564.203  21
  -3   3  -8 15925.5 541.630   8
  -3   3  -9 1668.75 132.102   8
   3   3   9 1760.94 136.603  23
   3   3  10 14996.1 522.396  23
  -3   3 -10 15285.9 523.322   8
   3   3  11 34771.7 1086.46  23
  -3   3 -11 36132.8 1093.58   8
  -3   3 -12 17834.7 615.417  18
   3  -3  12 16416.6 593.237  12
   3   3  12 17268.5 623.062  16
  -3   3 -12 17496.5 613.022   8
   3   3  12 18490.5 617.495  23
   3   3  13 1194.86 134.915  23
  -3   3 -13 1702.91 138.257  10
  -3   3 -13 1593.24 150.708   8
   3   3  13 1292.70 147.489  16
  -3   3 -13 1515.27 146.103  18
   3  -3  13 1434.66 141.426  12
   3  -3  14 11510.5 465.568  12
  -3   3 -14 13430.8 461.341  10
  -3   3 -14 12504.7 491.784  18
   3   3  14 12624.4 500.121  16
   3   3  14 12306.2 482.420  23
   3  -3  15 4991.24 271.363  12
   3   3  15 4934.88 274.804  23
  -3   3 -15 4745.43 276.806  18
   3   3  15 4984.04 288.876  16
  -3   3 -15 5147.69 243.481  10
   3   3  16 766.674 130.840  16
   3  -3  16 862.028 122.318  12
   3   3  16 724.730 128.326  23
  -3   3 -16 949.067 129.902  11
  -3   3 -16 791.287 126.499  18
  -3   3 -17 20743.0 741.281  18
   3  -3  17 20698.5 711.581  12
  -3   3 -17 20863.8 742.114   8
  -3   3 -17 20539.8 734.820  11
   3   3  17 21341.7 750.308  16
   3   3  17 21621.8 730.986  23
   3  -3  18 16586.7 597.027  12
   3   3  18 16246.3 624.120  16
  -3   3 -18 16622.3 624.469   8
   3   3  18 17086.2 611.783  23
  -3   3 -18 15843.9 623.980  18
  -3   3 -18 15504.7 610.024  11
   3  -3  19 9373.17 404.470  12
   3   3  19 9551.32 417.747  23
  -3   3 -19 9246.05 427.053   8
  -3   3 -19 9165.53 430.015  18
   3   3  19 9008.81 435.713  16
  -3   3 -19 9569.23 428.839  11
   3   3  20 2581.57 225.188  16
  -3   3 -20 2860.17 218.932  18
  -3   3 -20 2590.54 208.882  11
  -3   3 -21 6382.28 327.395  11
  -3   3 -21 6204.51 334.255  18
   3   3  21 5586.23 329.365  16
  -3   3 -22 1518.54 134.877  13
  -3   3 -22 1524.00 157.209  11
  -3   3 -22 1385.90 153.963  18
  -3   3 -23 14341.0 480.614  13
  -3   3 -23 13236.0 506.950  11
   3   3  23 13143.0 489.300  23
  -3   3 -24 4050.42 225.821  11
  -3   3 -24 4345.57 200.245  13
   3   3  24 4588.85 226.243  23
   3   3  25 6808.80 270.089  23
  -3   3 -25 6284.30 270.250  11
   3   3  26 44.9484 48.5145  23
   3   3  27 1224.66 77.2639  23
   3   4 -24 453.924 60.6558  22
   3   4 -23 430.878 72.6982  22
   3   4 -22 643.565 78.6747  13
   3   4 -22 585.569 89.5459  22
   3   4 -21 1455.88 142.506  22
   3   4 -21 1626.94 131.371  13
   3   4 -21 1359.35 113.601  21
   3   4 -20 2477.19 173.748  13
   3   4 -20 2346.57 184.135  22
   3   4 -19 1644.50 165.108  22
   3   4 -19 1796.61 154.521  13
   3   4 -18 3436.06 223.088  13
   3   4 -18 3409.32 235.522  22
   3   4 -18 3331.99 217.849  10
   3   4 -17 572.869 114.082  13
   3   4 -17 739.982 128.027  22
   3   4 -17 635.622 113.694  10
   3   4 -16 18.3133 85.9508  13
   3   4 -16 27.2245 84.4560  22
   3   4 -16-12.2765 73.7500  10
   3   4 -15 1719.72 178.332  22
   3   4 -15 1723.81 169.901  13
   3   4 -15 1614.87 168.557  10
   3   4 -14 1714.39 182.486  22
   3   4 -14 2239.02 189.474  13
   3   4 -14 1936.64 182.221  10
   3   4 -13 1171.71 153.638  13
   3   4 -13 1045.15 145.310  22
   3   4 -13 1026.07 142.004  10
   3   4 -12 387.126 101.244  22
   3   4 -12 227.165 96.2320  13
   3   4 -12 215.753 92.3614  10
   3   4 -11 1639.01 166.733  10
   3   4 -11 1616.25 165.487  13
   3   4 -10 13929.2 537.491  10
   3   4  -9 25073.1 837.153  21
   3   4  -9 27040.7 857.212  10
   3   4  -8 10743.7 456.039  13
   3   4  -8 11351.8 447.464  21
   3   4  -8 11474.6 461.809  10
   3   4  -7 7338.47 347.829  13
   3   4  -7 6922.73 322.028  21
   3   4  -6 2900.75 193.381  21
   3   4  -6 3330.09 220.341  13
   3   4  -6 3328.88 212.102  10
   3   4  -5 72.4897 75.4617  13
   3   4  -5 83.7132 61.9604  21
   3   4  -5 231.365 78.3848  10
   3   4  -4 54506.9 1605.97  13
   3   4  -4 53440.6 1566.35  21
   3   4  -4 53223.9 1578.26  10
   3   4  -3 4730.19 263.812  13
   3   4  -3 5041.97 249.233  21
   3   4  -3 4685.44 250.834  10
   3   4  -2 5476.95 260.826  21
   3   4  -2 5280.48 282.653  13
   3   4  -2 5126.19 266.140  10
   3   4  -1 12429.7 460.856  21
   3   4  -1 12506.5 488.422  13
   3   4  -1 13104.1 474.065  10
   3   4   0 7493.03 341.846  13
   3   4   0 7217.11 317.369  21
   3   4   0 7572.93 324.857  10
   3   4   1 13591.3 512.541  13
   3   4   1 13645.0 493.772  21
   3   4   1 14101.0 497.021  10
   3   4   2 3850.01 215.992  21
   3   4   2 3632.09 220.833  13
   3   4   2 3944.80 214.781  10
  -3   4  -3 8266.59 317.350   8
   3   4   3 8717.28 365.791  13
   3   4   3 8339.42 346.981  10
   3   4   3 8769.02 359.363  21
  -3   4  -4 3026.59 168.276   8
   3   4   4 2923.74 193.495  21
   3   4   5 174.528 70.2713  21
  -3   4  -5 52.5446 50.2861   8
  -3   4  -5 155.633 75.7871  10
   3   4   6 243.021 77.6486  21
   3   4   6 188.036 73.3062   9
  -3   4  -6 104.196 57.1173   8
  -3   4  -7 618.990 110.004  10
  -3   4  -7 590.434 90.9994   8
  -3   4  -8 9066.78 383.494   8
  -3   4  -8 10535.1 411.602  10
   3   4   9 1629.43 145.959  23
  -3   4  -9 1772.60 152.302   8
  -3   4  -9 1850.53 159.580  10
  -3   4 -10 163.649 75.5990   8
   3   4  10 220.208 84.5244  23
  -3   4 -10 247.348 82.1351  10
   3   4  11 19627.2 698.790  16
   3   4  11 19935.2 683.232  23
  -3   4 -11 19643.2 679.145   8
  -3   4 -11 20341.7 674.754  10
  -3   4 -12 503.000 104.879   8
   3   4  12 640.969 116.272  23
   3   4  12 559.360 118.614  16
  -3   4 -12 471.808 96.1493  10
   3   4  13 16505.2 640.754  16
   3   4  13 17906.2 632.477  23
  -3   4 -13 17720.6 639.261   8
  -3   4 -13 18430.2 620.416  10
  -3   4 -14 28393.2 877.623  10
   3   4  14 27683.6 894.630  23
   3   4  14 26602.4 905.864  16
  -3   4 -14 27871.2 908.289   8
   3   4  15 457.016 116.364  23
  -3   4 -15 333.995 110.342   8
  -3   4 -15 364.020 82.2413  10
   3   4  15 475.793 121.732  16
  -3   4 -16 6321.38 334.199   8
   3   4  16 6137.50 315.935  23
  -3   4 -16 6371.41 296.185  10
   3   4  16 6069.72 332.610  16
   3   4  17 16024.6 579.580  23
  -3   4 -17 15636.2 541.889  10
  -3   4 -17 15900.2 605.674   8
   3   4  17 15126.7 590.771  16
  -3   4 -18 2419.86 190.675  13
   3   4  18 2217.20 180.940  23
   3   4  18 2291.35 198.951  16
  -3   4 -19 4599.62 254.301  13
   3   4  19 4574.57 253.702  23
   3   4  19 4667.29 275.384  16
  -3   4 -20-13.9417 64.4732  13
   3   4  20-9.07742 81.3723  23
   3   4  20 10.8249 84.2877  16
  -3   4 -21 5382.50 254.322  13
   3   4  21 4982.42 249.983  23
   3   4  21 4744.25 260.490  16
  -3   4 -22 35.7128 57.3599  13
   3   4  22 31.6567 62.6887  23
  -3   4 -23 1870.12 120.152  13
   3   4  23 1771.82 123.345  23
   3   4  24 402.234 60.7430  23
   3   5 -20 232.470 56.4958  13
   3   5 -19 2556.06 160.390  13
   3   5 -18 1821.80 145.845  13
   3   5 -17 4.75523 70.1288  10
   3   5 -17 4.79456 70.0803  13
   3   5 -16 5354.47 283.313  13
   3   5 -16 5159.75 284.532  10
   3   5 -15 836.233 128.610  13
   3   5 -15 741.806 125.258  10
   3   5 -14 17488.8 639.665  13
   3   5 -14 17967.6 652.377  10
   3   5 -13 1626.61 172.822  10
   3   5 -12 3518.12 247.529  10
   3   5 -11 470.843 126.819  13
   3   5 -11 655.212 130.248  10
   3   5 -10 7621.91 353.740  21
   3   5 -10 8212.78 389.595  10
   3   5 -10 8097.47 393.481  13
   3   5  -9 501.118 120.290  13
   3   5  -9 535.059 98.6329  21
   3   5  -8 446.630 90.1931  21
   3   5  -8 368.875 114.203  13
   3   5  -7 479.800 115.922  13
   3   5  -7 614.194 101.500  21
   3   5  -7 331.342 106.764  10
   3   5  -6 117.448 98.2741  13
   3   5  -6 132.512 72.1313  21
   3   5  -6 162.863 99.5234  10
   3   5  -5 4112.20 267.122  13
   3   5  -5 4028.48 236.314  21
   3   5  -5 4016.87 256.721  10
   3   5  -4 5601.34 317.074  13
  -3   5   4 5105.76 254.808  10
   3   5  -4 5447.10 279.582  21
   3   5  -4 5135.84 293.697  10
   3   5  -3 8101.17 396.488  13
   3   5  -3 7819.41 357.718  21
   3   5  -3 8997.51 395.478  10
  -3   5   3 8742.47 359.075  10
   3   5  -2 7531.35 363.858  13
  -3   5   2 6961.64 318.784  10
   3   5  -2 6605.04 334.641  10
   3   5  -2 6628.70 317.635  21
   3   5  -1 835.207 130.514  13
  -3   5   1 674.531 109.669  10
   3   5  -1 711.643 109.553  21
   3   5  -1 647.826 118.246  10
   3   5   0 8097.45 370.208  10
   3   5   0 7593.71 346.877  21
  -3   5   0 8196.38 358.998  10
   3   5   0 7363.26 365.958  13
  -3   5  -1 255.918 87.1430  10
   3   5   1 304.107 87.2362  21
   3   5   1 164.142 80.7267  13
   3   5   1 368.653 97.9789  10
   3   5   2 5817.21 307.462  10
   3   5   2 5682.05 303.955  13
   3   5   2 6259.22 302.934  21
  -3   5  -2 6468.79 315.329  10
   3   5   3 2912.45 202.356  21
   3   5   3 3265.85 216.117  10
  -3   5  -3 3622.55 225.462  10
  -3   5  -4 711.358 112.911  13
  -3   5  -4 728.777 122.724  10
   3   5   5 2541.52 203.640   9
  -3   5  -5 2786.13 203.255  13
  -3   5  -5 2545.98 195.120  10
  -3   5  -6 7631.18 358.338  13
  -3   5  -6 7536.04 345.463  10
  -3   5  -7 5309.27 297.351  13
  -3   5  -7 4680.09 248.040   8
  -3   5  -8 26029.0 847.890   8
  -3   5  -8 28964.3 916.727  13
  -3   5  -9 2824.30 217.194  13
  -3   5  -9 2459.21 182.180   8
  -3   5  -9 2747.28 200.898  10
   3   5   9 2959.77 210.517  16
  -3   5 -10 13783.5 543.753  13
  -3   5 -10 13480.1 512.698  10
   3   5  10 13615.0 525.168  16
  -3   5 -10 12820.5 498.229   8
  -3   5 -11 2547.56 210.843  13
  -3   5 -11 2278.24 180.255   8
  -3   5 -11 2627.76 194.098  10
   3   5  11 2337.45 190.917  16
  -3   5 -12 148.173 103.170  13
  -3   5 -12 108.848 87.5176  10
  -3   5 -12 53.1772 79.1548   8
   3   5  12 114.293 87.2463  16
   3   5  13 2404.63 174.799  23
  -3   5 -13 2553.98 195.273   8
  -3   5 -13 2776.47 205.688  13
   3   5  13 2386.73 189.348  16
  -3   5 -13 2453.44 183.495  10
  -3   5 -14 79.2855 81.6685   8
  -3   5 -14 102.592 87.3483  13
   3   5  14 43.2968 79.4729  16
   3   5  14 46.0903 74.0312  23
  -3   5 -14 9.55523 72.9221  10
  -3   5 -15 8754.37 380.038  13
   3   5  15 8236.41 344.183  23
  -3   5 -15 8380.37 350.142  10
   3   5  15 7801.73 359.446  16
   3   5  16 29.4575 73.3663  16
  -3   5 -16 25.0233 79.1707  13
   3   5  16 45.2231 68.6881  23
  -3   5 -16 49.1768 60.4450  10
   3   5  17 838.974 101.416  23
  -3   5 -17 875.048 98.5791  10
   3   5  17 842.301 113.883  16
   3   5  18 2789.31 160.913  23
  -3   5 -18 2542.20 144.817  10
   3   5  18 2494.90 172.049  16
  -3   5 -19 365.505 76.2751  13
  -3   5 -20 156.233 58.2916  13
  -3   5 -21 2772.53 141.632  13
   3   6 -16 2296.30 134.357  13
   3   6 -15 1515.28 110.584   9
   3   6 -14 887.326 100.764  13
   3   6 -14 837.788 102.042  10
   3   6 -13 1996.57 153.062  13
   3   6 -13 2277.21 164.191  10
   3   6 -12 1594.31 149.470  10
   3   6 -12 1777.34 150.583  13
   3   6 -11 1664.21 157.045  10
   3   6 -11 1724.92 154.400  13
   3   6 -10 3946.20 237.843  13
   3   6  -9 657.255 121.037  13
   3   6  -9 791.500 132.423  10
   3   6  -8 8267.04 373.803  13
   3   6  -8 7528.98 361.419  10
   3   6  -7 1723.93 172.495  10
   3   6  -7 2011.05 178.195  13
   3   6  -6 3611.89 238.522  10
   3   6  -6 3398.57 233.657  13
   3   6  -5 3324.70 229.262  13
   3   6  -5 3086.69 223.194  10
   3   6  -4 710.670 119.533  13
   3   6  -4 633.152 123.201  10
   3   6  -3-5.84088 73.8254  13
   3   6  -3 35.9082 84.2653  10
   3   6  -2 1922.61 168.719  13
  -3   6   2 1692.66 141.919  10
   3   6  -2 1847.03 173.623  10
   3   6  -1 88.4732 92.2399  10
   3   6  -1 105.689 72.2355  13
  -3   6   1 61.9932 66.1915  10
   3   6   0 1477.12 154.105  10
  -3   6   0 1331.94 139.869  10
   3   6   1 2262.24 195.891   9
  -3   6  -1 2463.67 185.340  10
   3   6   1 2289.22 185.230  10
   3   6   2 21278.1 757.537   9
  -3   6  -2 23134.0 747.011  10
   3   6   3 1847.09 166.811   9
  -3   6  -3 2046.46 168.750  10
   3   6   4 96.9236 71.5639   9
  -3   6  -4 222.688 95.4084  10
  -3   6  -5 10.4795 75.5459  10
  -3   6  -6 1434.58 139.497  13
  -3   6  -6 1670.19 156.839  10
  -3   6  -7 542.683 98.7068  13
  -3   6  -7 786.943 117.261  10
  -3   6  -8 255.082 84.8480  13
  -3   6  -8 334.950 92.1379  10
  -3   6  -9 2065.25 169.241  13
  -3   6 -10 4666.86 256.131  13
  -3   6 -11 4474.62 248.046  13
  -3   6 -11 4765.35 239.881  10
  -3   6 -12 3542.46 213.722  13
  -3   6 -12 3596.24 200.730  10
  -3   6 -13 377.232 85.9980  13
  -3   6 -13 543.608 83.8286  10
  -3   6 -14 5605.43 254.023  13
  -3   6 -14 5293.86 233.444  10
  -3   6 -15 2287.58 145.721  13
  -3   6 -15 2121.59 127.549  10
  -3   6 -16 12753.2 417.387  13
   3   7  -7 1710.20 116.386   9
   3   7  -6 1173.62 100.575   9
   3   7  -5 957.992 96.1236   9
   3   7  -4 3057.38 168.620   9
   3   7  -3 33.7392 49.9844   9
   3   7  -2 233.969 58.2057   9
   3   7  -1 229.173 56.7291   9
  -3   7  -2 22.2196 40.4174  10
  -3   7  -3 3017.72 158.783  10
  -3   7  -4 4056.46 193.297  10
  -3   7  -5 15.3871 47.7355  10
  -3   7  -6 1905.48 123.036  10
  -3   7  -7 1318.43 100.867  10
   4   0 -28-15.2171 53.0431  11
   4   0 -27 19.4998 69.9615  11
   4   0 -27 22.4516 56.3951  22
   4   0 -26 501.399 109.920  11
   4   0 -26 367.039 87.1102  22
   4   0 -25-6.65666 80.5098  11
   4   0 -24 12009.7 524.458  11
   4   0 -23 31.2775 104.055  11
   4   0 -22 1762.79 202.084  11
   4   0 -21 40.5850 99.4605  11
   4   0 -20 27137.0 947.043  11
   4   0 -19-31.1856 96.7473  11
   4   0 -18 61118.6 1798.74  11
   4   0 -17 21.0534 77.2800  11
   4   0 -16 4479.17 279.248  11
   4   0 -15 36.6274 76.6970  11
   4   0 -14 4079.20 245.528  11
   4   0 -13 41.7844 65.2240  11
   4   0 -12 106288. 2779.37  11
  -4   0  12 101797. 2687.52  15
  -4   0  11-26.3066 31.8305  15
  -4   0  10 177374. 4518.68  15
   4   0 -10 176495. 4532.00   5
  -4   0   9 16.8580 9.50725   4
  -4   0   9 29.7099 33.3199  15
  -4   0   9 15.2747 10.3362   4
  -4   0   8 47479.1 1235.00  15
  -4   0   8 48651.0 1235.28   6
  -4   0   8 45171.7 1184.20   4
   4   0  -8 50029.5 1254.84   5
  -4   0   7 20.7545 27.8589  15
  -4   0   7 54.9110 14.0662   4
  -4   0   7 27.5766 32.8881   6
   4   0  -7-9.83661 36.6319   5
  -4   0   6 62291.9 1623.69  14
  -4   0   6 64928.1 1666.90   6
   4   0  -6 63156.4 1676.73   5
  -4   0   6 64433.7 1660.82  15
  -4   0   6 65846.3 1626.45   4
  -4   0   5 9.18791 14.8558  14
  -4   0   5 19.0033 15.0563   4
  -4   0   5 45.9030 32.8735   6
  -4   0   5 16.9333 29.1999  15
  -4   0   4 208.247 26.1770   4
   4   0  -3 91.9925 20.6711   4
  -4   0   3 26.3852 22.7988   4
  -4   0   3 4.15533 35.9240   5
  -4   0   2 496610. 12326.6   5
  -4   0   2 485858. 12301.7   4
   4   0  -2 490030. 12301.5   4
  -4   0   1 19.5752 23.9702   4
  -4   0   1 9.41935 36.5361   5
   4   0  -1 6.41874 22.0970   4
  -4   0   0 549170. 13935.7   4
   4   0   0 560111. 13933.4   4
   4   0   1 0.94967 24.2270   4
  -4   0  -1 42.8243 27.7120   4
   4   0   2 289584. 7290.75   4
  -4   0  -2 289186. 7294.05   4
   4   0   3 14.7025 28.3669   4
  -4   0  -3 50.9579 29.1463   4
  -4   0  -4 75347.0 1906.83   4
   4   0   4 75416.4 1904.95   4
  -4   0  -4 72265.7 1891.21  15
  -4   0  -5 23.8336 32.9535   4
  -4   0  -5 13.5448 22.0210  15
  -4   0  -6 60575.5 1564.96  15
  -4   0  -7 42.5860 27.2937  15
   4   0   7 15.0181 30.3669   4
  -4   0  -7 8.24629 28.4923   4
   4   0   8 18577.3 504.905   4
  -4   0  -8 18397.4 502.697   4
  -4   0  -9 20.2913 27.8003  15
   4   0   9-2.02086 29.4051   4
  -4   0  -9-3.79378 30.5772   4
  -4   0 -10 260005. 6578.27  15
  -4   0 -10 251947. 6574.68   4
   4   0  10 267418. 6588.84   4
  -4   0 -11 6.89472 29.2229  15
   4   0  11-12.0349 30.4228   4
   4   0  12 1783.74 111.426   4
   4   0  12 1936.30 145.347   7
   4   0  13 18.0537 63.2823   7
   4   0  13 26.9985 51.9304  16
   4   0  14 28684.0 882.799  16
  -4   0 -14 29525.8 850.106  19
  -4   0 -15 31.1658 44.2947  19
   4   0  15-4.66142 57.4816  16
   4   0  16 105517. 2804.49  12
   4   0  16 102213. 2792.81  16
   4   0  17 66.9898 76.2807  12
   4   0  17-5.43295 74.2376  16
   4   0  18 6496.13 335.089  12
   4   0  18 6900.34 303.777  23
   4   0  19 18.2214 93.4551  12
   4   0  19 18.4165 68.2017  23
   4   0  20 6655.86 342.519  12
   4   0  20 6079.00 289.303  23
   4   0  21 62.0249 98.1156  12
   4   0  21 22.9634 58.7494  23
   4   0  22 14208.7 511.628  23
   4   0  22 14408.6 567.801  12
  -4   0 -22 15586.5 591.781  18
  -4   0 -23 87.4305 108.401  11
  -4   0 -23 39.6888 91.7753  18
   4   0  23 24.7033 56.2649  23
   4   0  24 63987.1 1802.80  23
  -4   0 -24 67326.1 1912.08  18
  -4   0 -25 91.1570 100.607  11
  -4   0 -25 58.2472 86.6770  18
  -4   0 -26 7618.85 357.543  11
  -4   0 -26 7073.08 335.121  18
  -4   0 -27 30.5619 76.1209  11
  -4   0 -27 66.5606 68.0090  18
  -4   0 -28 13114.7 469.799  11
  -4   0 -29 12.8243 44.9230  11
   4   1 -29 5932.17 239.497  11
   4   1 -28 8563.90 329.326  22
   4   1 -28 9102.54 353.506  11
   4   1 -27 30.4815 70.8333  11
  -4   1  27-87.4733 68.1230   3
   4   1 -27 8.90169 65.9308  22
  -4  -1  27 12.3537 61.3490   3
   4   1 -26 12276.1 504.250  11
  -4  -1  26 12694.5 444.186   3
   4   1 -26 12589.0 487.831  22
   4  -1 -26 12533.7 459.870  11
  -4   1  26 12307.8 439.679   3
  -4   1  25 1306.09 136.203   3
   4   1 -25 1405.59 178.604  11
  -4  -1  25 1475.84 145.232   3
   4  -1 -25 1564.45 152.521  11
  -4  -1  24 52.2994 88.9909   3
  -4   1  24 28.1984 76.8766   3
   4  -1 -24 30.5702 83.9750  11
   4   1 -24 30.3303 105.725  11
   4   1 -23 3692.61 284.188  11
   4  -1 -23 3381.81 245.646  11
  -4  -1  23 3620.93 230.261   3
  -4   1  23 3763.27 234.520   3
   4   1 -22 369.160 135.860  11
   4  -1 -22 218.202 107.565  11
  -4  -1  22 202.501 104.707   3
  -4   1  22 174.966 98.8483   3
  -4  -1  21 5922.93 305.688   3
   4   1 -21 5825.95 362.501  11
   4  -1 -21 5779.98 334.111  11
  -4   1  21 5996.92 310.478   3
  -4  -1  20 829.018 131.580   3
   4   1 -20 756.006 161.439  11
  -4   1  20 813.565 133.626   3
  -4   1  19 141.127 63.9123  23
  -4  -1  19 95.4681 90.4518   3
   4  -1 -19 112.476 95.0886  11
  -4   1  19 5.32301 86.1561   3
  -4   1  18 87742.9 2352.81   3
  -4   1  18 82812.7 2304.40  23
   4  -1 -18 88439.5 2411.18  11
  -4  -1  18 86087.3 2350.52   3
  -4  -1  17 2142.67 172.329   3
  -4   1  17 2164.35 172.349   3
   4  -1 -17 2016.60 183.517  11
  -4   1  17 1893.89 142.456  23
  -4  -1  16 11620.8 449.355   3
  -4   1  16 11685.5 452.494   3
  -4   1  16 12324.5 431.695  23
   4  -1 -16 11880.8 486.700  11
  -4  -1  15 6246.17 293.359   3
   4  -1 -15 6718.13 326.341  11
  -4   1  15 6307.44 295.279   3
  -4   1  15 6896.32 282.511  23
  -4  -1  14 77158.2 2073.33   3
  -4   1  14 77560.1 2074.73   3
  -4   1  14 74930.0 2047.64  23
   4  -1 -14 76378.1 2114.68  11
   4  -1 -13 56518.4 1609.48  11
  -4   1  13 58125.3 1578.47   3
  -4   1  13 56853.8 1555.61  23
  -4  -1  13 56791.2 1574.92   3
  -4  -1  12 67176.8 1843.19   3
  -4   1  12 69324.6 1848.72   3
  -4   1  12 69979.5 1832.96  23
  -4   1  12 67053.4 1812.37  15
  -4  -1  11 6951.36 264.318  15
   4   1 -11 6707.31 314.438  11
  -4  -1  11 7017.31 279.731   3
  -4   1  11 6804.70 275.963   3
  -4   1  11 7116.35 254.413  15
   4   1 -10 19410.8 629.893   1
   4  -1 -10 20769.4 588.204   5
  -4  -1  10 20262.1 562.534   4
   4  -1 -10 19614.2 630.643   1
  -4  -1  10 21140.2 608.729  15
  -4   1  10 20683.1 589.717  15
  -4  -1   9 16586.6 495.442  15
   4   1  -9 15917.6 516.028   1
   4  -1  -9 15662.5 514.233   1
   4  -1  -9 16880.5 478.756   5
  -4  -1   9 16537.2 457.938   4
  -4   1   9 15419.9 472.786  15
  -4  -1   8 75192.1 1899.09  15
  -4  -1   8 73299.2 1889.06   6
   4   1  -8 71746.7 1908.66   5
  -4  -1   8 68398.3 1855.90   4
   4  -1  -8 73225.2 1875.90   5
  -4  -1   8 72904.3 1860.91  14
   4   1  -8 72882.7 1921.42   1
  -4   1   8 73027.4 1872.80  15
   4  -1  -8 70462.0 1919.00   1
  -4  -1   7 1508.55 76.4642  14
  -4  -1   7 1343.41 90.4772   6
   4   1  -7 1739.41 115.301   1
  -4  -1   7 1623.61 78.9522   4
   4  -1  -7 1489.04 109.733   1
  -4   1   7 1517.06 79.2505  15
  -4  -1   6 125512. 3188.02  14
  -4   1   6 130922. 3188.47   6
  -4  -1   6 121340. 3186.82   4
  -4   1   6 123617. 3184.99  15
  -4   1   5 8787.55 275.389   6
  -4  -1   5 8939.35 277.361   4
  -4  -1   5 9450.22 306.741   1
  -4   1   5 9395.48 304.948   1
  -4  -1   4 186736. 4975.55   4
   4   1  -4 192737. 5011.52   5
  -4   1   4 210715. 5010.60   1
  -4  -1   4 207836. 5011.75   1
   4  -1  -4 194277. 4941.97   4
  -4   1   4 201967. 4958.72  15
  -4  -1   3 15891.3 451.789   1
  -4   1   3 15215.7 420.486   5
  -4   1   3 15586.2 448.916   1
  -4  -1   3 14706.5 423.467   4
   4  -1  -3 15488.3 397.383   4
  -4   1   3 14561.2 395.814  15
  -4   1   2 39849.0 974.235  14
  -4  -1   2 43052.5 1026.35   5
  -4   1   2 39928.9 1000.70   5
  -4   1   2 40962.2 1029.49   1
   4  -1  -2 39816.7 980.205   4
  -4  -1   2 42614.7 1033.43   1
  -4  -1   2 39868.2 1003.48   4
  -4  -1   1 84457.4 2094.63   5
   4   1  -1 83058.9 2079.04   4
  -4  -1   1 83329.4 2077.00   4
  -4  -1   1 77017.1 2092.10   1
  -4   1   1 78977.6 2070.86   5
  -4   1   1 78561.4 2092.03   1
   4  -1  -1 80965.9 2055.55   4
  -4  -1   0 83453.4 2178.87   4
  -4  -1   0 84209.1 2193.15   5
   4   1   0 87070.8 2182.18   4
   4  -1   0 85231.8 2161.93   4
   4   1   1 36645.3 987.788   4
   4  -1   1 37625.1 971.105   4
  -4  -1  -1 37374.7 985.562   4
  -4  -1  -1 37581.4 998.957   5
  -4  -1  -2 3353.38 133.647   4
   4  -1   2 3537.83 126.319   4
   4  -1   3 13311.2 376.709   4
   4  -1   4 115449. 2970.48   4
  -4  -1  -4 117958. 2978.43  15
  -4   1  -5 35043.5 963.335  15
   4   1   5 38216.6 991.180   4
  -4  -1  -5 36528.5 981.625   4
   4  -1   5 37834.5 979.182   4
  -4  -1  -5 37914.4 983.998  15
  -4   1  -6 18939.1 578.370  15
   4   1   6 20853.6 600.042   4
   4  -1   6 19916.9 588.375   4
  -4  -1  -6 19461.2 589.485  15
  -4  -1  -7 224.387 41.9583  15
   4   1   7 151.709 41.9840   4
  -4  -1  -7 212.108 37.6131   4
   4  -1   7 196.265 42.0723   4
  -4   1  -7 279.901 42.4741  15
   4  -1   7 234.280 28.6888  15
  -4   1  -8 223598. 5667.31  15
  -4  -1  -8 223281. 5663.58   4
   4   1   8 233785. 5682.39   4
   4  -1   8 218607. 5638.26  15
  -4  -1  -8 221819. 5669.04  15
  -4   1  -9 3269.29 145.892  15
  -4  -1  -9 3248.90 137.810   4
   4   1   9 3422.66 153.811   4
   4  -1   9 3070.67 139.481   4
   4  -1   9 2937.04 120.911  15
  -4  -1  -9 2972.99 141.666  15
  -4  -1 -10 35223.4 902.772   4
   4  -1  10 34543.1 910.921   4
   4  -1  10 30882.3 876.131  15
  -4  -1 -10 30167.6 903.989  15
   4   1  10 33981.4 922.105   4
   4  -1  11 2523.73 168.213   7
   4   1  11 2463.10 137.990   4
  -4   1 -11 2549.96 144.855  19
   4   1  11 2566.99 156.103  16
   4  -1  11 2485.93 115.015  15
  -4   1 -12 58358.1 1627.74   8
  -4   1 -12 63670.7 1643.69  19
   4   1  12 61745.8 1664.29  16
   4  -1  12 58819.4 1678.86   7
   4  -1  12 59896.6 1589.45  15
  -4   1 -13 8405.59 324.116   8
  -4   1 -13 9054.96 334.130  19
   4   1  13 8435.13 347.461  16
   4  -1  13 8208.85 360.521   7
  -4   1 -14 3200.98 177.178   8
   4   1  14 3114.73 191.278  12
  -4   1 -14 2687.60 169.515  19
   4   1  14 2909.61 191.084  16
   4   1  15 135.668 71.4969  12
  -4   1 -15 176.483 60.5696   8
   4   1  15 137.594 76.2438  16
  -4   1 -16 22094.3 720.203   8
   4   1  16 22808.9 744.373  12
   4   1  16 23437.3 740.486  23
   4   1  16 22898.6 765.842  16
   4   1  17 16841.4 576.548  23
  -4   1 -17 16036.4 565.181   8
   4   1  17 16210.6 579.957  12
   4   1  17 15884.2 600.477  16
   4   1  18 32675.4 1021.33  12
   4   1  18 32851.4 1012.68  23
  -4   1 -18 34027.5 1013.83   8
   4   1  18 32894.9 1053.66  16
   4   1  19 1248.92 141.627  23
   4   1  19 1315.44 147.209  12
  -4   1 -19 1038.84 125.315   8
   4   1  19 1151.93 154.507  16
   4   1  20 251.706 97.4575  12
   4   1  20 275.408 104.014  16
   4   1  20 315.248 93.7387  23
   4   1  21 649.306 112.254  23
   4   1  22 37562.8 1151.05  23
  -4  -1 -22 37325.8 1180.47  18
  -4   1 -23 74.1035 111.679  11
  -4  -1 -23 80.5395 86.8531  11
  -4  -1 -23-23.3570 75.9978  18
   4   1  23 28.5332 66.9615  23
  -4  -1 -24 82.6614 90.4982  11
  -4   1 -24 155.606 111.103  11
  -4  -1 -24 218.745 81.1220  18
  -4   1 -24 206.238 116.464  18
   4   1  24 192.780 78.2937  23
   4   1  25 14.8064 60.9833  23
  -4   1 -25 84.7979 102.785  11
  -4  -1 -25 52.4456 82.8440  11
  -4  -1 -25-4.90244 63.0772  18
  -4   1 -25 55.0177 104.906  18
  -4  -1 -26 15452.8 546.584  11
  -4   1 -26 15217.5 566.707  11
   4   1  26 14106.2 474.545  23
  -4   1 -26 15671.8 561.077  18
  -4  -1 -26 14429.7 510.387  18
   4   1  27 639.798 68.4086  23
  -4  -1 -27 665.968 98.9267  11
  -4  -1 -27 615.213 78.6384  18
  -4   1 -27 635.711 104.198  18
  -4   1 -27 576.187 104.528  11
  -4  -1 -28 4919.40 223.754  11
  -4   1 -28 4993.10 242.328  11
   4  -1  29 1935.00 104.314   3
  -4   1 -29 2005.55 126.016  11
   4   2 -28 2004.76 125.924  22
   4   2 -28 1959.83 128.137  11
   4   2 -27 1028.74 112.946  22
   4   2 -27 1129.29 116.602  11
   4   2 -26 12914.8 492.298  11
   4   2 -26 12908.5 486.916  22
  -4  -2  25 3414.46 181.026   3
  -4   2  25 3526.57 181.217   3
   4   2 -25 3380.61 232.515  22
   4   2 -25 3473.27 238.162  11
  -4   2  24 6235.13 273.583   3
  -4  -2  24 6251.68 277.064   3
   4   2 -23 18836.5 721.974  11
  -4   2  23 19236.7 625.008   3
  -4  -2  23 19249.6 629.791   3
   4   2 -22 661.317 143.597  11
  -4  -2  22 673.370 110.129   3
  -4   2  22 854.293 117.100   3
  -4   2  21 1415.32 136.952   3
  -4  -2  21 1225.03 137.105   3
   4   2 -21 1411.07 188.260  11
   4   2 -20 15286.2 642.675  11
  -4  -2  20 15124.4 548.706   3
  -4   2  20 15296.4 546.667   3
  -4   2  19 4044.19 233.157   3
  -4  -2  19 3968.01 234.116   3
  -4   2  19 3720.06 226.452  23
   4   2 -19 3870.71 284.220  11
  -4   2  18 1776.46 155.616  23
  -4   2  18 1336.02 139.997   3
   4   2 -18 1466.13 183.742  11
  -4  -2  18 1461.51 143.598   3
  -4  -2  17 2105.68 166.926   3
  -4   2  17 2184.87 168.239   3
  -4   2  17 2380.49 175.983  23
   4   2 -17 2251.68 214.555  11
  -4   2  16 13302.8 486.857   3
  -4   2  16 14038.8 503.356  23
   4   2 -16 13468.9 566.235  11
  -4  -2  16 13401.5 488.562   3
   4   2 -15 4681.95 244.535  13
  -4  -2  15 4827.15 243.553   3
  -4   2  15 4616.88 238.205   3
  -4   2  15 5314.32 259.871  23
   4   2 -15 4856.76 298.781  11
  -4   2  14 1111.07 120.647  23
   4   2 -14 991.798 140.271  11
  -4  -2  14 696.594 99.3187   3
  -4   2  14 780.539 99.8134   3
   4   2 -14 1077.71 111.275  13
   4   2 -14 793.265 107.438  10
   4   2 -13 202.527 64.0300  13
  -4   2  13 116.698 67.0995  23
  -4  -2  13 246.118 70.5253   3
  -4   2  13 195.104 67.5328   3
   4   2 -13 139.081 80.9988  11
   4   2 -13 221.992 71.6412  10
  -4   2  12 77598.2 2054.91   3
   4   2 -12 76717.0 2142.48  11
  -4  -2  12 75973.3 2056.92   3
  -4   2  12 79235.6 2076.40  23
   4   2 -12 76885.7 2074.97  13
   4   2 -12 73270.6 2086.43  10
   4   2 -11 55886.6 1533.84  13
   4   2 -11 54100.5 1540.75  10
   4   2 -11 54493.2 1589.96  11
  -4   2  11 55804.5 1507.34   3
  -4   2  11 55548.7 1528.16  23
  -4  -2  11 55287.3 1511.65   3
   4   2 -10 4484.89 229.153  10
   4   2 -10 4730.64 225.432  13
   4   2 -10 4566.89 255.089  11
   4   2 -10 4039.03 211.151   1
  -4  -2   9 83.6621 30.9790  14
   4   2  -9 119.770 54.3056  13
  -4   2   9 100.514 55.2682  23
   4   2  -9 248.589 74.0230  11
   4   2  -9 143.965 58.7070  10
  -4  -2   8 27238.2 776.744  14
  -4  -2   8 28177.2 775.510   4
  -4  -2   7 1515.91 91.6147  14
  -4  -2   7 1460.91 91.2712   4
  -4  -2   6 9989.66 330.823  14
  -4  -2   6 10604.5 342.451   6
  -4  -2   6 10382.5 332.482   4
  -4  -2   5 814.182 64.8453  14
   4   2  -5 772.454 78.1522   5
  -4  -2   5 713.753 68.8711   6
  -4  -2   5 603.723 59.0787   4
   4  -2  -5 552.753 22.1991   4
  -4  -2   4 66501.5 1736.30   6
  -4  -2   4 67798.0 1731.46   4
   4  -2  -4 65381.8 1673.97   4
  -4  -2   3 40777.8 1051.12   6
  -4  -2   3 40525.6 1045.99   4
  -4   2   3 39451.0 1037.82   1
  -4  -2   3 40974.8 1041.35   1
   4  -2  -3 40180.2 997.401   4
  -4  -2   2 82200.6 2216.76   6
  -4   2   2 85908.8 2208.93   1
   4  -2  -2 87136.3 2174.93   4
  -4  -2   2 86344.5 2210.14   1
  -4  -2   2 83510.6 2214.72   4
  -4  -2   1 122786. 3133.93   1
  -4   2   1 120461. 3131.21   1
  -4   2   1 121542. 3097.09   5
  -4  -2   1 124362. 3138.91   4
   4  -2  -1 123125. 3104.11   4
   4  -2   0 4554.38 152.258   4
  -4  -2   0 4473.02 174.337   4
  -4   2   0 4493.23 170.476   1
  -4  -2   0 4499.74 172.638   1
  -4   2  -1 3972.42 157.066   1
  -4  -2  -1 3964.15 163.317   5
  -4  -2  -1 3716.88 154.460   1
   4  -2   1 3880.87 142.001   4
  -4   2  -2 226711. 5837.37  14
  -4  -2  -2 229312. 5855.70   5
   4  -2   2 234915. 5830.64   4
  -4   2  -3 135594. 3469.60  14
  -4  -2  -3 135430. 3475.72   5
  -4  -2  -3 138350. 3478.84   4
   4  -2   3 133989. 3457.44   4
  -4   2  -4 1933.46 105.966  14
  -4  -2  -4 1841.36 104.689   5
   4   2   4 2114.43 116.017   4
  -4  -2  -4 1908.44 103.870   4
   4  -2   4 1983.87 96.6171   4
  -4  -2  -5 15298.1 420.248   5
  -4   2  -5 13510.0 414.774  14
   4   2   5 14504.7 428.005   4
   4  -2   5 12269.1 347.621  15
  -4  -2  -5 15183.3 417.851   4
   4  -2   5 15061.0 407.213   4
  -4  -2  -5 13513.9 413.921  15
  -4   2  -6 115015. 2943.09  14
   4   2   6 114444. 2946.65   4
   4  -2   6 116221. 2922.57   4
  -4  -2  -6 112218. 2929.00   4
  -4  -2  -6 110059. 2933.64  15
  -4   2  -7 1403.21 100.555  14
  -4  -2  -7 1467.66 92.1391   4
   4   2   7 1375.41 98.8943   4
   4  -2   7 1409.41 88.4427   4
  -4   2  -8 319.447 58.0589  19
   4   2   8 242.446 57.8031  21
   4   2   8 381.715 58.3316   4
   4  -2   9 22422.2 706.040   7
   4   2   9 22114.7 671.265   4
  -4   2  -9 23000.9 671.326   8
  -4   2  -9 21861.3 670.812  19
  -4   2 -10 88316.9 2337.36   8
  -4   2 -10 88561.2 2344.43  19
   4  -2  10 87853.1 2377.55   7
  -4   2 -11 47369.5 1321.09  19
   4   2  11 46937.8 1327.77  23
  -4   2 -11 47118.7 1314.03   8
   4  -2  11 47131.5 1356.28   7
  -4   2 -12 14990.1 505.503   8
   4   2  12 14469.8 511.954  23
  -4   2 -12 15183.9 508.615  19
   4   2  12 14073.0 522.851  16
   4  -2  12 15085.9 541.835   7
   4   2  13 57273.6 1585.63  23
  -4   2 -13 55512.1 1569.41   8
   4   2  13 56338.2 1598.69  16
   4   2  14 128443. 3412.84  23
  -4   2 -14 129851. 3402.20   8
   4   2  14 128099. 3431.63  16
   4  -2  15 23206.9 771.883  12
  -4   2 -15 25064.4 759.225   8
   4   2  15 23741.8 778.686  16
   4  -2  16 9901.21 434.289  12
  -4   2 -16 10861.7 422.737   8
   4   2  16 9558.74 429.086  16
   4  -2  17 1287.57 160.510  12
  -4   2 -17 1493.33 146.544   8
   4   2  17 1250.22 154.708  16
  -4   2 -18 9069.32 403.264   8
   4  -2  18 9264.28 422.793  12
   4   2  18 9161.82 406.274  23
  -4   2 -18 10231.7 445.832  18
   4   2  18 9287.89 434.276  16
   4  -2  19 2249.07 199.268  12
  -4   2 -19 2681.80 215.933  11
   4   2  19 2198.44 188.476  23
   4   2  19 2041.60 198.187  16
  -4   2 -19 2290.49 187.202   8
  -4   2 -19 2036.44 197.624  18
   4  -2  20 3144.03 237.827  12
  -4   2 -20 3129.43 243.703  11
  -4   2 -20 3190.34 226.145   8
  -4   2 -20 3219.59 244.656  18
   4   2  20 3149.77 224.306  23
   4   2  20 3245.66 241.472  16
   4   2  21 128.321 100.362  23
   4  -2  21 136.095 106.192  12
  -4   2 -21 113.949 107.817  18
  -4   2 -21 136.414 103.550  11
   4   2  21 27.1160 104.763  16
   4  -2  22 6410.08 336.748  12
  -4  -2 -22 6397.45 326.859  11
   4   2  22 6644.44 324.410  23
  -4   2 -22 6668.88 357.588  18
  -4   2 -22 6185.45 348.224  11
  -4  -2 -23 18330.0 635.283  11
   4   2  23 17005.7 609.525  23
  -4   2 -23 18372.7 672.751  11
  -4   2 -23 17853.0 667.141  18
  -4   2 -24 48942.9 1434.67  11
  -4   2 -24 48433.6 1435.18  18
  -4  -2 -24 48851.2 1389.94  11
   4   2  24 46691.5 1364.61  23
  -4  -2 -25 5138.41 249.332  11
   4   2  25 5271.13 241.762  23
  -4   2 -25 5028.16 276.995  11
  -4   2 -25 5122.53 284.442  18
   4   2  26 111.342 61.4311  23
  -4   2 -26 94.8154 70.9009  18
  -4   2 -26 164.190 78.9650  11
   4   2  27 2309.38 117.748   3
   4   2  27 2434.60 127.727  23
  -4   2 -27 2482.71 158.729  11
   4   3 -26 3104.32 159.973  11
   4   3 -26 3327.95 176.245  22
   4   3 -25 55.7480 62.9783  22
   4   3 -25 57.7487 60.4451  11
   4   3 -24 9260.75 377.516  11
   4   3 -24 8918.05 385.481  22
   4   3 -23 46.6150 90.4081  22
   4   3 -23 120.042 77.9699  11
   4   3 -22 10249.4 458.171  22
   4   3 -22 10410.5 447.847  11
   4   3 -21 6747.32 357.521  22
   4   3 -21 6384.60 345.531  11
   4   3 -20 5019.58 308.152  11
   4   3 -19 1236.26 133.801  13
   4   3 -19 1560.14 181.530  11
   4   3 -18 4590.28 259.865  13
   4   3 -18 4853.08 304.026  11
   4   3 -17 33382.6 1018.35  13
   4   3 -17 33416.5 1079.33  11
   4   3 -17 30858.9 1010.74  10
  -4   3  16 691.568 118.970  23
   4   3 -16 849.154 120.362  13
   4   3 -16 948.657 144.678  11
   4   3 -16 832.472 125.870  10
   4   3 -15 6748.62 330.219  13
   4   3 -15 6579.02 358.433  11
   4   3 -15 5849.68 320.495  10
   4   3 -14 63820.8 1804.64  13
   4   3 -14 63088.3 1850.41  11
   4   3 -14 63624.8 1810.76  10
   4   3 -13 1909.02 167.503  13
   4   3 -13 2169.78 193.966  11
   4   3 -13 2003.75 174.629  10
   4   3 -12 4659.62 263.705  13
   4   3 -12 5426.94 304.908  11
  -4   3  12 4788.10 259.117  23
   4   3 -11 36.4649 65.8639  13
   4   3 -11 119.750 78.2265  11
  -4   3  11 55.0343 70.8718  23
   4   3 -11 75.4287 76.2463  10
   4   3 -10 27692.8 919.679  11
  -4   3  10 28513.9 876.898  23
   4   3 -10 28603.7 894.309  13
   4   3 -10 29147.1 900.359  10
   4   3  -9 18336.7 631.466  13
   4   3  -9 18077.3 650.792  11
   4   3  -9 18956.9 634.142  10
   4   3  -8 5177.15 262.730  10
   4   3  -8 5086.04 272.890  11
   4   3  -8 5243.29 279.562  22
   4   3  -8 5253.34 266.262  13
   4   3  -7 17036.1 593.649  13
   4   3  -7 17671.6 612.487  22
   4   3  -7 17574.1 592.446  10
   4   3  -6 11536.9 446.574  22
   4   3  -5 2921.82 185.226  22
   4   3  -4 104008. 2783.37  13
   4   3  -4 104925. 2777.58  10
  -4  -3   3 34433.5 969.931   6
   4   3  -3 34530.2 1037.01  13
   4   3  -3 36074.2 1020.59  21
   4   3  -3 35874.1 1033.17  10
  -4  -3   2 13440.5 416.405   6
   4   3  -2 13347.1 473.277  13
   4   3  -2 12326.0 447.037  21
   4   3  -2 13530.8 463.717  10
   4   3  -1 334.495 75.0815  13
  -4  -3   1 191.665 42.3015   6
   4   3  -1 414.157 71.8479  21
   4   3  -1 275.794 64.3390  10
   4   3   0 56046.3 1575.34  13
  -4  -3   0 56075.3 1500.82   6
   4   3   0 56814.5 1559.80  10
   4   3   0 57232.7 1552.32  21
   4   3   1 1285.72 120.785  13
  -4  -3  -1 1233.97 86.1861   6
  -4   3  -1 1363.02 95.0108   8
   4   3   1 1462.42 114.593  21
   4   3   1 1406.98 117.187  10
   4  -3   1 1337.46 81.0874   4
   4   3   2 33947.4 1007.42  10
   4   3   2 35171.2 1032.28  13
  -4   3  -2 34158.1 970.962   8
   4   3   2 34432.0 1008.95  21
   4  -3   2 36207.7 955.050   4
   4   3   3 48770.9 1400.53  13
  -4   3  -3 48794.7 1344.57   8
   4   3   3 47692.4 1376.61  21
   4  -3   3 51706.8 1328.60   4
   4   3   4 110741. 3025.82  13
  -4   3  -4 115833. 2977.56   8
   4   3   4 115965. 3014.97  21
   4   3   4 114267. 3020.10  24
   4   3   5 56430.0 1558.24   9
   4   3   5 53016.4 1524.89  24
  -4   3  -5 55120.0 1494.22   8
  -4   3  -5 54951.7 1484.03  19
   4   3   5 55663.0 1530.99  21
   4   3   6 17997.1 605.070   9
  -4   3  -6 17428.0 552.776   8
   4   3   6 17732.3 581.816  21
   4   3   6 17497.4 581.640  24
  -4   3  -6 17011.7 545.140  19
   4   3   7 18777.4 647.092   9
  -4   3  -7 19121.4 611.482   8
   4   3   7 20009.7 642.342  24
   4   3   7 20509.3 627.544  23
   4   3   7 19246.9 636.863  21
  -4   3  -7 19613.7 606.898  19
  -4   3  -8 68493.4 1844.02   8
   4   3   8 70265.0 1859.43  23
  -4   3  -8 66901.0 1832.30  19
   4   3   8 66123.3 1866.26  21
   4   3   9 10221.9 393.024  23
  -4   3  -9 10048.6 382.925   8
  -4   3 -10 1928.40 150.413   8
   4   3  10 1820.37 149.011  23
   4  -3  10 1863.24 148.797   7
  -4   3 -11 272.972 81.2917   8
   4   3  11 91.0147 64.5588  23
   4  -3  12 71165.5 2043.06  12
   4   3  12 74687.1 2055.03  23
   4  -3  13 9669.72 409.659  12
   4   3  13 10372.2 422.889  23
  -4   3 -13 9926.96 413.145  18
   4  -3  14 2299.39 182.317  12
   4   3  14 2303.50 191.022  23
  -4   3 -14 2848.95 177.469  10
  -4   3 -14 2682.22 195.800  18
  -4   3 -15 4400.00 262.456  18
   4   3  15 4665.18 264.803  23
   4  -3  15 4536.51 256.871  12
  -4   3 -15 4448.44 226.539  10
  -4   3 -15 3842.02 251.789   8
   4  -3  16 37931.7 1169.38  12
   4   3  16 39862.3 1189.66  23
  -4   3 -16 38695.0 1187.33   8
  -4   3 -16 38444.8 1191.26  18
  -4   3 -17 19437.4 695.985   8
   4  -3  17 19102.4 675.547  12
  -4   3 -17 19119.5 693.142  18
   4   3  17 19716.5 684.933  23
   4  -3  18 494.865 110.241  12
  -4   3 -18 416.697 102.021  11
   4   3  18 385.799 115.271  23
  -4   3 -18 499.467 116.140   8
  -4   3 -18 522.761 112.367  18
   4  -3  19 4228.53 253.162  12
   4   3  19 4393.64 262.693  23
  -4   3 -19 3849.74 256.059   8
  -4   3 -19 4270.63 269.883  18
  -4   3 -19 3877.36 251.019  11
   4  -3  20 8627.65 383.818  12
   4   3  20 9205.18 399.958  23
  -4   3 -20 8362.36 396.756   8
  -4   3 -20 8951.84 410.243  18
  -4   3 -20 8866.32 398.013  11
  -4   3 -21 350.993 94.7645  11
  -4   3 -21 449.159 105.639  18
  -4   3 -22 5065.01 270.724  11
  -4   3 -22 4995.23 277.167  18
  -4   3 -23 837.836 94.7646  13
  -4   3 -23 644.754 96.7535  11
   4   3  24 167.695 71.7886  23
  -4   3 -24 89.5000 47.6456  13
   4   3  25 2172.33 136.357  23
   4   3  26 268.848 54.4331  23
   4   4 -23 10474.2 367.671  22
   4   4 -22 5974.96 263.052  22
   4   4 -22 5501.31 226.583  21
   4   4 -21 2403.16 150.547  13
   4   4 -21 2493.54 153.075  21
   4   4 -21 2508.10 171.727  22
   4   4 -20 5680.46 268.739  13
   4   4 -20 5791.98 290.920  22
   4   4 -19 704.608 109.641  13
   4   4 -19 608.388 108.127  22
   4   4 -18 5443.64 287.894  13
   4   4 -18 5294.21 295.520  22
   4   4 -17 135.769 81.9241  10
   4   4 -17 52.1602 84.3572  13
   4   4 -17 70.5395 79.1045  22
   4   4 -16 29161.5 942.113  13
   4   4 -16 29158.3 959.887  22
   4   4 -16 28886.3 946.957  10
   4   4 -15 18036.4 644.822  13
   4   4 -15 16860.9 649.636  22
   4   4 -15 17148.7 648.471  10
   4   4 -14 640.623 119.999  13
   4   4 -14 586.409 122.759  22
   4   4 -14 586.569 119.282  10
   4   4 -13 166.956 97.7755  13
   4   4 -13 372.626 106.345  22
   4   4 -13 194.496 105.030  10
   4   4 -12 17932.0 655.903  13
   4   4 -12 17149.5 659.220  22
   4   4 -12 17676.5 658.956  10
   4   4 -11 7082.75 361.232  13
   4   4 -11 6840.38 356.342  22
   4   4 -11 7279.59 367.231  10
   4   4 -10 3756.46 246.904  13
   4   4 -10 3614.25 242.116  22
   4   4 -10 2921.35 222.549  21
   4   4 -10 3702.13 252.060  10
   4   4  -9 12111.9 510.907  21
   4   4  -9 13837.9 532.812  10
   4   4  -8 32133.1 1032.04  21
   4   4  -8 34270.7 1057.86  10
   4   4  -7 301.248 91.2598  13
   4   4  -7 183.076 82.7489  21
   4   4  -6 1314.22 151.924  13
   4   4  -6 1154.55 133.311  21
   4   4  -6 1467.49 152.170  10
   4   4  -5 54.0738 76.4024  13
   4   4  -5 82.7952 75.6433  21
   4   4  -5-11.2838 77.4925  10
   4   4  -4 73947.8 2064.35  21
   4   4  -4 74432.2 2098.69  13
   4   4  -4 75882.2 2086.11  10
   4   4  -3 34684.3 1089.70  13
   4   4  -3 34830.5 1058.33  21
   4   4  -3 35766.2 1076.78  10
   4   4  -2 17141.1 617.397  13
   4   4  -2 16541.1 594.998  10
   4   4  -2 16770.2 583.089  21
   4   4  -1 37091.3 1157.16  13
   4   4  -1 37964.8 1127.93  21
   4   4  -1 38863.2 1149.27  10
   4   4   0 7306.43 344.960  13
   4   4   0 6519.40 311.073  21
   4   4   0 7172.86 328.421  10
   4   4   1 74.7431 73.1190  13
   4   4   1 97.4014 66.5580  21
  -4   4  -1 35.3299 41.1047   8
   4   4   1 50.8558 67.6878  10
   4   4   2 18833.7 660.251  13
  -4   4  -2 18879.7 589.093   8
   4   4   2 18827.6 637.383  21
   4   4   2 17958.8 633.427  10
  -4   4  -3 10917.3 388.025   8
   4   4   3 10366.4 437.398  13
   4   4   3 11154.1 435.993  21
   4   4   3 10558.9 424.214  10
   4   4   4 2886.30 201.281  13
  -4   4  -4 3456.01 184.283   8
   4   4   4 3138.15 204.642  21
   4   4   5 695.579 117.529   9
   4   4   5 720.599 105.757  21
  -4   4  -5 723.531 93.3564   8
   4   4   6 81874.8 2315.07   9
   4   4   6 84013.5 2294.49  21
  -4   4  -6 84207.4 2251.17   8
   4   4   7 206.457 87.0790   9
   4   4   7 173.585 80.4454  21
  -4   4  -7 106.790 69.1255   8
  -4   4  -8 8863.58 377.667   8
  -4   4  -8 9924.01 409.643  10
  -4   4  -9 2213.51 169.225   8
  -4   4  -9 2452.14 189.693  10
   4   4   9 1987.28 164.640  23
  -4   4 -10 87493.4 2488.87   8
   4   4  10 90516.2 2499.10  23
   4   4  11 22074.4 755.926  23
  -4   4 -11 22515.4 756.753   8
  -4   4 -11 23409.9 753.255  10
   4   4  12 4248.83 255.366  23
  -4   4 -12 4487.22 247.100  10
  -4   4 -12 3845.77 245.835   8
   4   4  12 4080.16 263.347  16
   4   4  13 11817.4 476.671  23
  -4   4 -13 11962.1 459.430  10
  -4   4 -13 11410.8 472.792   8
   4   4  13 11124.0 484.654  16
   4   4  14 15962.8 628.542  16
   4   4  14 17717.0 626.318  23
  -4   4 -14 17791.2 597.562  10
  -4   4 -14 16585.8 625.508   8
  -4   4 -15-28.0945 58.8251  10
   4   4  15-17.1478 87.2299  23
  -4   4 -15 92.1446 94.1334   8
   4   4  15 38.6694 100.366  16
   4   4  16 663.755 118.945  23
  -4   4 -16 598.323 93.0828  10
  -4   4 -16 393.567 119.650   8
   4   4  16 546.333 126.655  16
   4   4  17 650.233 134.396  16
   4   4  17 708.806 126.409  23
  -4   4 -17 693.504 132.059   8
  -4   4 -17 625.675 89.9387  10
   4   4  18 11050.9 427.780  23
   4   4  18 10326.3 442.899  16
  -4   4 -19 116.455 78.5212  13
   4   4  19 37.5516 80.3018  23
   4   4  19 22.5917 87.6187  16
  -4   4 -20 4178.50 227.165  13
   4   4  20 3856.86 218.812  23
   4   4  20 4286.24 246.383  16
   4   4  21 4164.29 212.847  23
  -4   4 -21 4251.53 215.922  13
   4   4  21 3656.15 224.672  16
   4   4  22 9390.86 346.640  23
  -4   4 -22 9497.62 347.414  13
  -4   4 -23 31.3994 41.0821  13
   4   4  23 50.4214 49.9504  23
   4   4  24 3155.34 143.065  23
   4   5 -20 2214.00 124.234  13
   4   5 -19 159.749 59.4444  13
   4   5 -18 829.878 103.789  13
   4   5 -17 1911.88 152.801  13
   4   5 -17 1958.54 138.314   9
   4   5 -16 4828.65 260.993  13
   4   5 -15 22608.4 716.524  13
   4   5 -15 21903.0 720.377  10
   4   5 -14 18964.5 638.712  10
   4   5 -14 17969.4 613.587  13
   4   5 -13 1670.69 175.804  13
   4   5 -13 1879.78 183.503  10
   4   5 -12 72.4102 72.5383  21
   4   5 -12 165.277 97.9639  10
   4   5 -11 103.997 86.0196  21
   4   5 -11 174.848 108.050  10
   4   5 -10 31733.9 1020.48  13
   4   5 -10 33264.8 1033.85  10
   4   5  -9 353.656 116.354  13
   4   5  -9 414.983 100.531  21
   4   5  -8 2373.10 208.765  13
   4   5  -8 2441.60 193.157  21
   4   5  -7 4848.13 300.169  13
   4   5  -7 4823.96 273.531  21
   4   5  -7 4481.47 291.289  10
   4   5  -6 18227.6 686.289  13
   4   5  -6 18482.8 654.457  21
   4   5  -6 17812.5 669.240  10
   4   5  -5 9203.62 440.056  13
   4   5  -5 9227.41 402.291  21
   4   5  -5 9014.77 426.482  10
   4   5  -4 401.393 115.733  13
  -4   5   4 587.503 93.1811  10
   4   5  -4 383.591 101.412  21
   4   5  -4 368.270 115.595  10
   4   5  -3 41680.4 1311.12  13
  -4   5   3 43583.8 1253.85  10
   4   5  -3 41957.7 1308.13  10
   4   5  -3 42690.9 1272.59  21
   4   5  -2 12734.8 544.175  13
   4   5  -2 13155.1 516.346  21
  -4   5   2 14156.8 511.970  10
   4   5  -2 13460.2 539.822  10
   4   5  -1 11724.6 502.114  13
  -4   5   1 12312.9 476.060  10
   4   5  -1 12495.5 483.420  21
   4   5  -1 11674.6 500.059  10
  -4   5   0 3333.97 220.638  10
   4   5   0 3118.61 229.981  13
   4   5   0 3276.51 218.542  21
   4   5   0 3323.27 235.070  10
   4   5   1 123.667 89.4616  13
   4   5   1 152.495 88.3739  21
  -4   5  -1 159.884 86.4901  10
   4   5   1 125.785 87.7596  10
   4   5   2 25465.4 887.452  13
   4   5   2 26764.8 878.137  21
   4   5   2 26959.7 896.605  10
   4   5   3 18675.0 700.594   9
   4   5   3 17856.6 651.324  21
  -4   5  -3 20064.1 677.572  10
   4   5   3 17931.2 658.138  10
   4   5   4 37368.4 1195.10   9
  -4   5  -4 35448.2 1133.55  13
   4   5   4 37242.5 1149.55  21
   4   5   5 10306.0 457.439   9
  -4   5  -5 9835.62 427.739  13
  -4   5  -5 9973.56 395.519   8
  -4   5  -5 10966.3 448.216  10
   4   5   6 297.234 95.3328   9
  -4   5  -6 392.634 97.0687  13
  -4   5  -6 378.313 80.4540   8
  -4   5  -6 372.899 104.969  10
  -4   5  -7 2839.07 216.618  13
  -4   5  -7 3355.05 202.766   8
  -4   5  -8 6190.74 331.084  13
  -4   5  -8 6127.96 295.747   8
  -4   5  -9 266.208 86.2874   8
  -4   5  -9 366.486 105.095  13
  -4   5  -9 360.986 108.875  10
  -4   5 -10 19213.5 684.211  13
  -4   5 -10 17990.4 634.254   8
   4   5  10 18024.8 657.084  16
  -4   5 -10 18794.7 647.430  10
  -4   5 -11 933.919 134.462  13
  -4   5 -11 659.620 115.388   8
   4   5  11 862.559 130.602  16
  -4   5 -11 738.094 116.115  10
  -4   5 -12 23125.3 787.088  13
  -4   5 -12 22711.6 749.806   8
  -4   5 -12 23421.5 749.335  10
   4   5  12 21910.1 764.498  16
   4   5  13 1459.92 156.846  16
  -4   5 -13 1174.21 137.972   8
  -4   5 -13 1422.54 157.055  13
  -4   5 -13 1326.19 134.314  10
  -4   5 -14 359.289 102.324  13
  -4   5 -14 298.821 83.3837  10
  -4   5 -14 305.817 90.6184   8
   4   5  14 299.196 90.5138  16
  -4   5 -15 36.2774 85.0844  13
  -4   5 -15 53.4053 62.7096  10
   4   5  15 20.2926 77.7533  16
   4   5  15 136.976 67.3183  23
  -4   5 -15 4.91602 82.9843   8
   4   5  16 9926.70 398.996  16
   4   5  16 9097.21 364.181  23
  -4   5 -16 9909.96 370.298  10
  -4   5 -17 1327.78 129.147  13
   4   5  17 1227.93 109.736  23
  -4   5 -17 1170.81 103.986  10
   4   5  17 1219.25 127.710  16
   4   5  18 93.0334 54.7498  23
   4   5  18 62.5309 67.9679  16
  -4   5 -19 1107.77 108.126  13
   4   5  19 1071.15 86.6016  23
   4   5  19 1261.80 109.816  16
  -4   5 -20 3099.98 158.005  13
  -4   5 -21 632.620 61.1802  13
   4   6 -16 5786.66 224.784  13
   4   6 -15 162.523 44.9506   9
   4   6 -15 114.574 57.6209  13
   4   6 -14 28.4068 50.3147   9
   4   6 -13 1995.98 140.342   9
   4   6 -13 1786.38 140.471  13
   4   6 -12 946.841 112.741   9
   4   6 -12 1148.13 123.777  10
   4   6 -12 1157.12 118.851  13
   4   6 -11 398.597 105.400  10
   4   6 -11 562.431 97.7086  13
   4   6 -10 357.875 95.4737  13
   4   6  -9 2461.53 188.217  13
   4   6  -9 2022.26 183.306  10
   4   6  -8 15673.2 566.100  13
   4   6  -8 14737.2 564.503  10
   4   6  -7 2276.19 188.812  13
   4   6  -7 2438.29 196.383  10
   4   6  -6 2885.12 213.411  13
   4   6  -6 3169.48 224.006  10
   4   6  -5 675.933 125.157  13
   4   6  -5 717.269 127.559  10
   4   6  -4 18806.8 676.700  13
   4   6  -4 19630.9 686.697  10
   4   6  -3 621.828 110.540  13
   4   6  -3 568.579 116.873  10
   4   6  -2 4312.68 271.375   9
  -4   6   2 3567.03 206.385  10
   4   6  -2 4323.03 258.946  10
   4   6  -1 1890.61 185.836   9
   4   6  -1 2013.11 177.168  10
  -4   6   1 1942.13 156.520  10
   4   6   0 2253.39 199.531   9
  -4   6   0 2527.87 179.608  10
   4   6   0 2349.83 186.644  10
   4   6   1 938.614 126.517  10
   4   6   1 1026.48 141.627   9
  -4   6  -1 989.514 125.747  10
   4   6   2 6928.95 343.920   9
  -4   6  -2 7203.25 331.127  10
   4   6   3 8280.64 377.587   9
  -4   6  -3 8904.93 381.502  10
   4   6   4 12964.2 505.244   9
  -4   6  -4 14536.0 523.720  10
  -4   6  -5 11083.7 439.818  10
   4   6   5 10788.5 412.194  16
  -4   6  -6 5631.84 287.286  10
   4   6   6 5472.12 261.703  16
  -4   6  -7 2848.49 196.308  10
   4   6   7 2792.63 176.302  16
  -4   6  -8 3939.03 225.396  10
   4   6   8 3889.00 205.023  16
  -4   6  -9 32.5811 65.2227  13
   4   6   9 42.2636 61.0164  16
  -4   6 -10 5031.62 253.584  10
   4   6  10 5609.71 242.307  16
  -4   6 -11 1384.32 129.892  13
   4   6  11 1604.33 122.977  16
  -4   6 -11 1827.31 139.177  10
  -4   6 -12 157.680 69.4459  13
   4   6  12 155.841 57.6795  16
  -4   6 -12 189.225 66.5851  10
  -4   6 -13 5927.47 262.031  13
  -4   6 -13 6221.63 250.986  10
   4   6  13 5322.46 227.290  16
  -4   6 -14 2510.54 140.933  10
  -4   6 -15 704.805 78.5429  13
  -4   6 -15 728.569 69.5075  10
   4   7  -5 3800.56 180.006   9
   4   7  -3 53.6964 43.0311   9
   4   7  -2 4180.91 190.836   9
   5   0 -28-6.14997 42.4472  11
   5   0 -27 6013.81 276.808  11
   5   0 -26 64.6693 57.1920  22
   5   0 -26-5.18281 68.5977  11
   5   0 -25 13574.1 518.075  11
   5   0 -25 11958.6 469.907  22
   5   0 -24 45.9063 77.6140  22
   5   0 -24 101.843 88.8801  11
   5   0 -23 17847.7 681.047  11
   5   0 -23 17492.7 649.292  22
   5   0 -22 124.773 102.686  11
   5   0 -21 6918.00 385.614  11
   5   0 -20 16.1715 102.813  11
   5   0 -19 2390.05 226.770  11
   5   0 -18 38.7369 94.9313  11
   5   0 -17 24329.2 854.684  11
   5   0 -16 7.06868 81.4609  11
   5   0 -15 148649. 3986.43  11
   5   0 -14 68.2281 78.8856  11
   5   0 -13 5386.35 290.112  11
   5   0 -12-5.39583 64.3962  11
   5   0 -11 57957.7 1617.61  11
  -5   0  11 56355.5 1519.85  15
  -5   0  10 60.8460 31.5149  15
  -5   0   9 58981.6 1512.28  15
  -5   0   9 55283.2 1504.24   6
  -5   0   8 22.7934 27.5348  15
  -5   0   8 46.7038 34.8658   6
   5   0  -8 95.1814 43.8696   5
  -5   0   7 12155.3 356.215  15
  -5   0   7 12086.8 363.158   6
  -5   0   7 11184.0 312.778   4
  -5   0   6 25.6682 26.4306  15
  -5   0   6 4.08431 10.8959  14
  -5   0   6 31.6654 17.1599   4
  -5   0   6 18.9954 33.4402   6
  -5   0   5 2889.38 129.488   6
  -5   0   5 2927.72 121.499  15
  -5   0   5 2899.53 101.278   4
  -5   0   4 21.8795 18.9372   4
  -5   0   3 6054.84 217.497   5
   5   0  -3 6339.21 194.395   4
  -5   0   3 6557.33 196.644   4
   5   0  -2 19.8071 25.0932   4
  -5   0   2 7.13584 37.1254   5
  -5   0   2 2.18245 22.9108   4
  -5   0   1 322818. 8179.16   5
  -5   0   1 327475. 8157.98   4
   5   0  -1 321060. 8153.78   4
   5   0   0 15.8928 24.9641   4
  -5   0   0 11.6025 28.9054   4
  -5   0  -1 31355.2 846.921   4
   5   0   1 32037.4 842.239   4
  -5   0  -2 4.54448 20.9171  15
   5   0   2 35.0782 27.3402   4
  -5   0  -2 37.4541 29.9826   4
   5   0   3 57376.9 1470.98   4
  -5   0  -3 56599.7 1474.35   4
  -5   0  -3 55841.0 1452.20  15
  -5   0  -4 70.1608 22.2862  15
   5   0   4 27.3232 24.4908   4
  -5   0  -4 8.15918 31.3053   4
  -5   0  -5 2268.68 111.166   4
   5   0   5 2091.30 105.909   4
  -5   0  -6 10.9270 24.0469  15
   5   0   6 23.0431 32.3470   4
  -5   0  -6 13.1931 31.5966   4
  -5   0  -7 128606. 3280.26  15
  -5   0  -8 15.4182 27.5163  15
   5   0   8 23.2528 35.3174   4
   5   0   9 21700.9 610.382   4
  -5   0  -9 22149.6 608.517   4
  -5   0 -10 47.5256 32.0234  15
   5   0  10 19.8594 59.0944   7
   5   0  10-7.54746 35.2543   4
   5   0  11 146544. 3764.11   7
  -5   0 -11 150331. 3709.56  19
   5   0  12 64.1462 70.5024   7
  -5   0 -12 18.0346 39.7864  19
  -5   0 -13 7962.29 314.054  19
   5   0  13 9766.05 381.576   7
   5   0  14 115.597 73.6480   7
  -5   0 -14 129.505 52.7846  19
   5   0  14 4.35522 54.0782  16
  -5   0 -15 1815.86 131.568  19
   5   0  15 1556.20 139.484  16
   5   0  16 50.2838 82.3979  12
  -5   0 -16-7.84650 50.1833  19
   5   0  16 45.8137 65.8732  16
   5   0  17 6685.26 330.929  12
   5   0  17 6043.99 305.258  16
   5   0  18 54.5545 90.5738  12
   5   0  18-19.2230 75.7255  23
   5   0  19 35558.2 1129.85  12
   5   0  19 36916.1 1089.95  23
   5   0  20-18.6435 94.0519  12
   5   0  20-9.60205 65.6009  23
   5   0  21 3111.23 230.448  12
   5   0  21 3139.33 196.953  23
   5   0  22 39.9982 62.9057  23
   5   0  22 166.749 102.547  12
   5   0  23 2160.66 190.437  12
   5   0  23 2194.19 156.647  23
  -5   0 -23 2493.42 205.947  18
   5   0  24 3.58100 53.7398  23
  -5   0 -24 71.5745 97.2089  18
  -5   0 -24 6.58127 101.263  11
  -5   0 -25 26364.6 886.632  11
  -5   0 -25 27348.8 869.240  18
  -5   0 -26 48.4042 77.5478  11
  -5   0 -26 28.7304 68.0786  18
  -5   0 -27 36.7113 71.7684  11
  -5   0 -27 104.469 69.4245  18
  -5   0 -28 33.3220 56.2734  11
  -5   0 -28 27.8824 45.8969  18
   5   1 -28 6.75508 51.3316  11
   5   1 -28 16.1091 37.4353  22
   5   1 -27 856.098 113.054  11
   5   1 -27 816.514 96.2497  22
  -5  -1  26 1194.24 111.415   3
   5   1 -26 1084.07 136.198  11
  -5   1  26 1117.02 108.934   3
   5   1 -26 1261.04 129.455  22
   5   1 -25 3252.88 230.709  11
   5  -1 -25 3012.11 192.219  11
   5   1 -25 3304.82 221.157  22
  -5  -1  25 2826.03 181.602   3
  -5   1  25 2785.43 179.002   3
   5   1 -24 1026.99 148.129  22
   5   1 -24 938.068 155.505  11
   5  -1 -24 912.177 123.419  11
  -5  -1  24 876.588 123.631   3
  -5   1  24 887.803 124.984   3
  -5  -1  23 12101.9 459.220   3
   5   1 -23 11751.6 527.450  11
   5  -1 -23 11506.8 481.405  11
  -5   1  23 11659.5 454.218   3
  -5  -1  22 3150.49 216.418   3
   5  -1 -22 3002.34 229.480  11
   5   1 -22 3228.06 273.273  11
  -5   1  22 3277.28 219.947   3
   5  -1 -21 32311.9 1031.11  11
  -5  -1  21 31925.7 980.544   3
  -5   1  21 30763.2 981.167   3
   5   1 -21 29894.7 1068.11  11
   5  -1 -20 238.998 101.431  11
   5   1 -20 210.705 117.000  11
  -5   1  20 123.299 87.1489   3
  -5  -1  20 112.431 97.4994   3
   5  -1 -19 828.453 135.862  11
   5   1 -19 752.700 151.064  11
  -5  -1  19 745.664 126.739   3
  -5   1  19 636.291 120.105   3
  -5   1  18 27072.5 857.345   3
  -5  -1  18 27557.8 857.115   3
   5  -1 -18 26520.9 898.533  11
   5  -1 -17 48986.2 1419.64  11
  -5   1  17 48484.9 1371.01   3
  -5  -1  17 48185.7 1370.18   3
   5  -1 -16 311.157 99.5089  11
  -5  -1  16 221.260 84.6763   3
  -5   1  16 286.217 92.2791   3
   5  -1 -15 186.145 78.2408  11
  -5  -1  15 145.934 80.3705   3
  -5   1  15 124.226 78.2701   3
   5  -1 -14 4868.07 271.866  11
  -5  -1  14 4910.46 248.350   3
  -5   1  14 4945.42 250.502   3
  -5  -1  13 22142.8 703.266   3
   5  -1 -13 22165.7 739.765  11
  -5   1  13 22524.7 708.550   3
  -5  -1  12 5808.77 265.528   3
  -5   1  12 5887.17 268.665   3
   5  -1 -12 6622.38 300.142  11
  -5  -1  11 25409.1 761.704   3
  -5   1  11 24950.0 760.566   3
  -5  -1  10 799.829 92.0796   3
  -5   1  10 917.701 93.9798   3
  -5  -1   9 83079.5 2157.34  15
  -5  -1   9 80300.4 2106.69  14
  -5  -1   9 79268.8 2143.54   6
  -5   1   9 86023.9 2131.94  15
  -5   1   8 275.515 37.9811  15
  -5  -1   8 236.529 50.2308  15
  -5  -1   8 325.199 36.2325  14
  -5  -1   8 376.419 57.8461   6
  -5  -1   8 350.991 37.0634   4
  -5   1   7 94745.6 2349.27   6
  -5  -1   7 96131.4 2384.14   6
  -5  -1   7 88897.0 2340.51  14
  -5  -1   7 87206.2 2335.45   4
  -5   1   7 92327.5 2344.10  15
  -5  -1   6 132396. 3408.05  14
  -5   1   6 139246. 3414.04   6
  -5  -1   6 144408. 3463.65   1
  -5   1   6 142982. 3461.09   1
  -5  -1   6 128955. 3404.95   4
  -5  -1   6 131976. 3442.06   6
  -5   1   6 127996. 3400.72  15
  -5   1   5 6665.28 212.097   6
  -5  -1   5 6571.10 244.413   1
  -5   1   5 6287.05 239.712   1
  -5  -1   5 6720.54 209.506   4
  -5   1   5 5920.36 194.661  15
  -5  -1   4 80847.4 2053.84   4
   5  -1  -4 83455.6 2020.27   4
  -5  -1   4 80047.9 2094.45   1
  -5   1   4 82358.2 2095.01   1
  -5   1   3 22124.1 567.049  14
  -5   1   3 22891.3 642.407   1
  -5  -1   3 23045.1 643.718   1
  -5   1   3 22825.3 609.654   5
  -5  -1   3 23154.3 608.912   4
   5  -1  -3 22747.4 580.766   4
  -5   1   3 20794.0 569.658  15
  -5   1   2 4585.60 171.997   5
  -5  -1   2 4882.12 198.768   1
   5  -1  -2 5164.43 155.275   4
  -5   1   2 4986.31 198.414   1
  -5  -1   2 5002.67 173.777   4
  -5  -1   1 12647.6 383.967   5
   5  -1  -1 12643.2 343.613   4
  -5   1   1 11382.7 380.855   1
  -5  -1   1 11529.0 383.172   1
  -5  -1   1 12434.6 362.787   4
  -5   1   1 12162.0 362.665   5
   5   1  -1 12660.2 365.787   4
  -5  -1   0 82540.6 2094.26   4
  -5  -1   0 82459.7 2115.00   5
   5   1   0 83765.3 2097.04   4
  -5  -1   0 81852.4 2122.60   1
   5  -1   0 77885.8 2073.58   4
  -5  -1  -1 13336.1 396.428   5
   5   1   1 12870.7 376.509   4
  -5  -1  -1 12810.7 374.213   4
   5  -1   1 11908.7 355.717   4
   5   1   2 1398.46 82.7053   4
  -5  -1  -2 1203.91 77.0305   4
   5  -1   2 1206.68 67.3592   4
   5   1   3 61829.7 1583.85   4
   5  -1   3 59221.6 1562.77   4
  -5  -1  -3 60472.3 1578.02   4
  -5  -1  -4 6187.78 216.128   4
   5  -1   4 6262.09 207.241   4
  -5  -1  -4 6096.55 212.340  15
   5  -1   5 73335.8 1813.39   4
  -5  -1  -5 75738.2 1822.95  15
  -5   1  -6 3173.13 124.287  15
   5  -1   6 3432.13 139.425   4
  -5  -1  -6 3095.25 140.873   4
   5   1   6 3487.08 150.313   4
  -5  -1  -6 3434.65 141.937  15
  -5   1  -7 707.935 58.0754  15
   5   1   7 1067.22 81.8574   4
   5  -1   7 991.161 71.5522   4
  -5  -1  -7 1077.71 75.1534   4
  -5  -1  -7 775.387 67.7864  15
  -5   1  -8 8627.06 292.711  15
  -5  -1  -8 9327.07 304.683   4
   5   1   8 9557.64 319.119   4
   5  -1   8 9190.54 302.631   4
  -5  -1  -8 9201.56 304.410  15
   5   1   9 3671.89 170.850   4
   5  -1   9 3522.59 200.476   7
  -5  -1  -9 3364.14 158.912  15
   5   1  10 4787.77 225.683   2
   5  -1  10 4154.79 217.219   2
  -5   1 -10 4237.25 189.269   8
  -5   1 -10 4798.32 207.105  19
   5  -1  10 4334.60 229.846   7
  -5   1 -11 3609.73 178.502   8
  -5   1 -11 5396.92 216.761  19
   5   1  11 3395.18 200.559   2
   5   1  11 5122.78 224.492  16
   5  -1  11 3595.03 216.472   7
   5   1  11 3610.14 203.831   7
   5  -1  11 3295.85 202.178   2
   5   1  12 52.0068 62.7745   7
  -5   1 -12-18.8496 42.9274   8
  -5   1 -12 14.2862 49.7982  19
   5   1  12 53.8423 55.7105  16
  -5   1 -13 36383.7 1046.93   8
  -5   1 -13 37818.0 1066.52  19
   5   1  13 35963.1 1083.44  16
   5   1  14 87.6072 73.3579  16
  -5   1 -14 22.8911 50.2269   8
  -5   1 -14 53.5947 61.8774  19
   5   1  15 17423.5 604.236  12
  -5   1 -15 18550.7 583.421   8
  -5   1 -15 16949.0 582.940  19
   5   1  15 16349.6 603.299  16
   5   1  16 9346.96 394.885  12
  -5   1 -16 9490.77 373.810   8
   5   1  16 9331.07 405.564  16
   5   1  17 48729.8 1405.85  12
   5   1  17 48312.1 1425.13  16
  -5   1 -17 45416.8 1368.65   8
   5   1  17 50480.2 1407.04  23
   5   1  18 19386.0 673.599  23
  -5   1 -18 19183.4 652.206   8
   5   1  18 20011.4 683.743  12
   5   1  18 19476.2 700.919  16
   5   1  19 46233.3 1296.07  12
   5   1  19 42660.5 1277.32  23
  -5   1 -19 43604.2 1265.06   8
   5   1  19 44190.6 1315.09  16
   5   1  20 2572.65 196.504  12
  -5   1 -20 2028.84 167.753   8
   5   1  20 2675.24 193.508  23
   5   1  20 2525.43 208.293  16
   5   1  21 518.242 115.152  12
   5   1  21 824.449 124.227  23
   5  -1  22 706.067 149.628  12
   5   1  22 779.455 119.679  23
   5  -1  23 1111.69 155.718  12
   5   1  23 886.774 117.051  23
  -5   1 -23 1050.14 157.556  11
  -5  -1 -23 1171.95 135.891  18
  -5  -1 -24 4592.67 270.588  11
  -5   1 -24 4743.54 284.337  11
   5   1  24 4112.84 223.434  23
  -5  -1 -24 4124.94 242.984  18
  -5   1 -25 11963.4 496.008  11
  -5  -1 -25 12506.2 484.421  11
   5   1  25 12632.9 435.988  23
  -5  -1 -25 12649.1 464.419  18
   5   1  26 254.764 60.4203  23
  -5  -1 -26 197.173 76.5061  11
  -5   1 -26 294.156 92.1175  11
  -5  -1 -26 267.087 69.3197  18
  -5   1 -26 302.022 94.1538  18
  -5  -1 -27 15514.8 499.203  11
   5   1  27 13389.6 427.993  23
  -5   1 -27 15219.1 507.343  18
  -5  -1 -27 13534.2 453.934  18
  -5   1 -27 15230.3 516.981  11
  -5  -1 -28 45.5038 41.3940  11
  -5   1 -28 31.6147 51.8146  11
   5   2 -27 2235.97 147.258  11
   5   2 -27 2106.55 140.751  22
   5   2 -26 1812.56 149.553  22
   5   2 -26 1922.62 153.359  11
   5   2 -25 1910.59 172.087  11
   5   2 -25 1836.72 163.627  22
   5   2 -24 5072.42 293.973  22
   5   2 -24 5453.97 303.425  11
   5   2 -23 7074.40 373.824  22
   5   2 -23 7687.81 385.339  11
  -5  -2  23 7538.31 310.431   3
  -5   2  23 7336.22 306.868   3
  -5   2  22 986.965 115.823   3
  -5  -2  22 1077.51 118.230   3
   5   2 -22 1128.28 163.067  11
   5   2 -21 6300.23 361.635  11
  -5  -2  21 5852.90 284.085   3
  -5   2  21 6101.63 284.159   3
   5   2 -20 2242.91 226.062  11
  -5   2  20 2119.95 169.233   3
  -5  -2  20 2129.05 169.295   3
   5   2 -19 44756.6 1422.20  11
  -5  -2  19 43796.1 1299.16   3
  -5   2  19 46137.1 1304.29   3
  -5   2  18 1050.21 125.375   3
   5   2 -18 957.466 157.995  11
  -5  -2  18 986.053 120.274   3
  -5  -2  17 6506.80 301.492   3
   5   2 -17 6115.95 361.787  11
  -5   2  17 6221.30 297.526   3
  -5   2  16 21539.8 708.990   3
   5   2 -16 22760.9 807.102  11
  -5  -2  16 21749.6 711.385   3
   5   2 -15 61263.7 1790.86  13
   5   2 -15 66296.8 1899.80  11
  -5  -2  15 65957.4 1792.20   3
  -5   2  15 65821.5 1789.79   3
   5   2 -14 1970.07 153.827  13
  -5   2  14 2096.64 154.035   3
   5   2 -14 1808.90 183.105  11
  -5  -2  14 2178.28 159.018   3
   5   2 -13 3613.10 208.198  13
   5   2 -13 3616.07 251.964  11
  -5  -2  13 3464.87 199.352   3
  -5   2  13 3661.04 200.066   3
   5   2 -13 3541.14 223.576  10
   5   2 -12 74257.6 1985.33  13
   5   2 -12 72528.4 2052.30  11
  -5  -2  12 73637.9 1957.37   3
  -5   2  12 72907.7 1951.80   3
   5   2 -12 66989.7 1993.68  10
   5   2 -11 60597.7 1680.53  13
   5   2 -11 60097.4 1703.14  10
   5   2 -11 60892.4 1741.83  11
  -5   2  11 61021.1 1651.42   3
  -5  -2  11 60036.4 1652.77   3
   5   2 -10 15820.1 538.777  13
   5   2 -10 15555.2 581.477  11
  -5  -2  10 15360.1 508.054   3
  -5   2  10 15809.9 508.182   3
   5   2 -10 15510.5 552.149  10
   5   2  -9 57103.9 1578.42  13
  -5  -2   9 56763.0 1543.95   3
   5   2  -9 57492.6 1629.03  11
   5   2  -9 56134.4 1595.88  10
  -5  -2   8 191.539 37.5134  14
   5   2  -8 201.462 62.4356  13
   5   2  -8 115.250 67.9628  11
   5   2  -8 149.377 71.6256  22
   5   2  -8 349.274 78.9750  10
  -5  -2   7 17350.8 524.741  14
   5   2  -7 18268.8 614.014  22
  -5  -2   7 17525.5 542.691   6
   5   2  -7 17769.2 579.445  13
   5   2  -7 18343.8 616.832  11
   5   2  -7 17422.9 588.008  10
  -5  -2   6 5921.78 215.002  14
  -5  -2   6 5494.36 225.780   6
   5   2  -6 5944.01 258.103  13
   5   2  -6 6785.26 290.851  22
  -5  -2   6 4818.08 202.787   4
   5   2  -6 5338.45 257.588  10
  -5  -2   5 162.489 42.2375   6
  -5  -2   5 126.525 35.4057   4
  -5  -2   4 31582.4 866.404   6
  -5  -2   4 30777.0 860.314   1
  -5   2   4 30847.8 856.394   1
  -5  -2   4 29885.9 847.551   4
  -5  -2   3 123566. 3234.43   6
  -5   2   3 128208. 3230.78   1
  -5  -2   3 126764. 3233.29   1
  -5  -2   3 123256. 3221.52   4
  -5  -2   2 6859.89 243.190   4
  -5  -2   2 7035.21 252.219   6
  -5   2   2 6897.33 210.227   5
  -5  -2   2 6429.25 245.873   1
   5  -2  -2 6958.28 207.049   4
  -5   2   2 6682.65 245.024   1
  -5  -2   1 289783. 7406.06   1
  -5   2   1 295110. 7405.46   1
  -5   2   1 292494. 7364.44   5
  -5  -2   1 288148. 7400.72   4
   5  -2  -1 293365. 7360.53   4
  -5  -2   0 14037.1 435.915   5
  -5  -2   0 14939.7 440.157   1
   5  -2   0 13714.7 398.171   4
  -5   2   0 13653.1 401.172   5
  -5   2   0 14526.4 436.711   1
  -5  -2   0 14049.2 430.130   4
  -5   2  -1 12251.7 339.282  14
  -5  -2  -1 11487.1 359.609   4
  -5  -2  -1 11759.4 367.600   5
  -5  -2  -1 10423.6 357.210   1
   5  -2   1 10822.5 330.466   4
  -5   2  -1 10481.5 356.520   1
  -5  -2  -2 102987. 2497.08   5
   5  -2   2 97040.2 2455.44   4
  -5   2  -3 23001.1 673.153  14
  -5  -2  -3 23714.2 691.288   5
   5  -2   3 25051.1 665.500   4
  -5   2  -4 1943.78 109.675  14
  -5  -2  -4 2001.26 115.897   5
   5   2   4 2084.26 120.306   4
   5  -2   4 1825.75 97.2787   4
   5   2   5 4700.76 202.475   4
  -5  -2  -5 4734.60 198.801   5
   5  -2   5 4372.58 177.804   4
  -5   2  -6 12528.2 426.490  14
   5   2   6 12613.1 432.909   4
  -5  -2  -6 13508.3 431.478   5
   5   2   6 14779.5 481.620  24
   5   2   6 15011.2 464.617  21
   5  -2   6 12682.3 405.528   4
  -5   2  -7 32061.2 965.961   8
   5   2   7 36045.7 1028.09  24
  -5   2  -7 35815.9 981.849  19
   5   2   7 35002.9 1001.39  21
   5  -2   7 35286.9 1022.47   7
   5  -2   8 634.731 92.9841   7
   5   2   8 586.067 87.8242   9
  -5   2  -8 629.237 75.0958   8
  -5   2  -8 329.762 64.8798  19
   5   2   8 309.112 66.2803  21
   5   2   8 369.526 84.3085  24
   5  -2   9 23281.5 703.548   2
  -5   2  -9 22374.9 683.532   8
  -5   2  -9 22149.7 688.477  19
   5  -2   9 22678.5 729.210   7
  -5   2 -10 75551.9 2049.66   8
  -5   2 -10 78884.6 2065.69  19
   5  -2  10 75339.5 2103.33   7
  -5   2 -11 55600.6 1551.02   8
  -5   2 -11 57948.6 1565.82  19
   5  -2  11 55538.8 1602.63   7
  -5   2 -12 14000.2 497.792   8
  -5   2 -12 15784.1 522.778  19
   5  -2  12 14463.8 546.819   7
   5   2  13 42938.3 1263.65  23
   5   2  13 43160.7 1280.00  16
  -5   2 -13 46847.6 1262.60   8
   5  -2  13 45457.9 1309.52   7
   5   2  14 25654.8 822.859  23
  -5   2 -14 25623.4 806.300   8
   5   2  14 25385.1 832.560  16
   5   2  15 2931.72 219.623  16
   5   2  15 3466.55 221.111  23
  -5   2 -15 3216.65 205.728   8
   5  -2  16 2310.60 196.161  12
   5   2  16 1658.94 167.962  23
   5   2  16 1995.94 184.994  16
  -5   2 -16 2568.42 179.300   8
   5   2  17 4931.03 297.312  16
   5  -2  17 5311.84 306.389  12
  -5   2 -17 5522.24 286.048   8
   5  -2  18 96.9627 107.995  12
  -5   2 -18 5.55554 70.2264   8
   5   2  18 66.5129 91.3552  16
   5  -2  19 1737.37 183.807  12
   5   2  19 2125.33 190.827  23
  -5   2 -19 1829.93 181.731  18
  -5   2 -19 1827.65 165.007   8
   5   2  19 1756.80 182.117  16
   5  -2  20 16440.3 623.722  12
   5   2  20 16521.6 633.785  16
  -5   2 -20 16569.1 637.075  11
   5   2  20 18010.4 618.096  23
  -5   2 -20 14905.4 593.043   8
  -5   2 -20 16739.3 639.280  18
   5  -2  21 50932.3 1494.37  12
  -5   2 -21 50103.8 1517.34  11
   5   2  21 50421.4 1476.26  23
  -5   2 -21 51661.4 1524.22  18
   5   2  21 50311.5 1504.49  16
  -5   2 -22 10301.4 452.457  11
   5  -2  22 9863.63 431.210  12
   5   2  22 9986.11 410.214  23
  -5   2 -22 9914.30 448.411  18
  -5   2 -23 5420.76 303.616  18
  -5  -2 -23 5014.49 270.307  11
   5   2  23 5185.85 265.230  23
  -5   2 -23 5242.54 292.522  11
  -5   2 -24 10066.9 421.192  11
  -5  -2 -24 9439.04 387.898  11
   5   2  24 10078.6 382.620  23
  -5   2 -24 9978.22 423.133  18
   5   2  25 17516.2 570.750  23
  -5   2 -25 18498.7 621.181  11
  -5   2 -25 18478.4 625.603  18
  -5  -2 -25 17819.1 581.407  11
   5   2  26 5027.07 215.922  23
  -5   2 -26 5472.65 252.643  11
  -5   2 -26 5348.94 256.921  18
  -5   2 -27 450.248 70.3407  11
   5   2  27 592.678 59.9727  23
   5   3 -26 2747.66 147.120  22
   5   3 -25 6427.62 266.900  11
   5   3 -25 6391.92 275.932  22
   5   3 -24-13.7247 68.0638  22
   5   3 -24 21.0454 59.5512  11
   5   3 -23 47.7687 81.3373  22
   5   3 -23 24.8928 68.7292  11
   5   3 -22 6290.46 322.550  11
   5   3 -22 6949.89 340.640  22
   5   3 -21 19402.6 683.625  11
   5   3 -21 18053.2 681.768  22
   5   3 -20 4808.76 297.358  22
   5   3 -20 5051.36 299.130  11
   5   3 -19 5512.18 273.572  13
   5   3 -19 5061.99 309.777  11
   5   3 -19 5689.30 334.024  22
   5   3 -18 18933.8 662.250  13
   5   3 -18 19385.4 730.986  11
   5   3 -18 20075.3 737.724  22
   5   3 -17 28433.1 912.337  13
   5   3 -17 28214.8 968.761  22
   5   3 -17 28726.0 968.278  11
   5   3 -16 20708.0 730.379  13
   5   3 -16 21509.9 781.247  11
   5   3 -16 22150.7 797.845  22
   5   3 -15 12672.9 494.147  13
   5   3 -15 12823.5 546.813  22
   5   3 -15 12619.8 534.194  11
   5   3 -15 11100.9 490.774  10
   5   3 -14 4272.94 258.196  13
   5   3 -14 4328.00 286.362  11
   5   3 -14 3999.80 280.859  22
   5   3 -14 4491.72 275.280  10
   5   3 -13 26102.7 835.943  13
   5   3 -13 25720.5 873.292  11
   5   3 -13 25142.2 871.122  22
   5   3 -13 23505.0 840.804  10
   5   3 -12 115.603 82.5815  13
   5   3 -12 7.03082 83.3594  22
   5   3 -12 69.5313 87.3705  11
   5   3 -12 95.4246 83.2820  10
   5   3 -11 6144.25 307.678  13
   5   3 -11 5987.72 331.599  11
   5   3 -11 5922.76 328.447  22
   5   3 -11 6031.66 317.493  10
   5   3 -10 22309.1 742.805  13
   5   3 -10 21589.6 762.764  11
   5   3 -10 21305.1 769.027  22
   5   3 -10 22647.2 759.779  10
   5   3  -9 45355.2 1339.26  13
   5   3  -9 44850.6 1366.39  22
   5   3  -9 44747.0 1362.25  11
   5   3  -9 47238.8 1358.06  10
   5   3  -8 2467.83 186.650  13
   5   3  -8 2763.78 202.063  22
   5   3  -8 2325.23 188.328  11
   5   3  -8 2305.60 184.104  10
   5   3  -7 43223.6 1262.39  13
   5   3  -7 40707.6 1264.98  11
   5   3  -7 43695.6 1281.88  22
   5   3  -7 43595.3 1273.83  10
   5   3  -6 35650.4 1070.04  13
   5   3  -6 34095.2 1065.24  11
   5   3  -6 35568.6 1076.45  22
  -5   3   5 2678.02 143.981   8
   5   3  -5 2614.45 188.055  22
   5   3  -5 2243.04 177.662  10
  -5   3   4 41765.2 1128.66   8
   5   3  -4 42072.5 1184.40  21
   5   3  -4 41461.2 1206.53  22
   5   3  -4 44171.4 1212.72  10
   5   3  -3 76940.8 2095.10  13
  -5  -3   3 77987.7 2025.90   6
  -5   3   3 75104.6 2016.84   8
   5   3  -3 75028.9 2070.18  21
   5   3  -3 74204.1 2084.97  22
   5   3  -3 78741.1 2099.50  10
   5   3  -2 857.334 109.880  13
  -5  -3   2 760.319 75.3542   6
  -5   3   2 909.725 81.3913   8
   5   3  -2 1105.97 110.439  21
   5   3  -2 815.026 107.611  10
   5   3  -1 1336.78 131.898  13
  -5  -3   1 1521.32 102.423   6
  -5   3   1 1341.50 99.4724   8
   5   3  -1 1284.24 118.565  21
   5   3  -1 1302.86 129.639  10
   5   3   0 4185.82 227.450  13
  -5  -3   0 3613.57 171.770   6
  -5   3   0 3644.69 175.390   8
   5   3   0 4158.54 212.695  21
   5   3   0 3885.98 217.871  10
   5   3   1 26210.7 828.311  13
  -5   3  -1 26075.7 759.486   8
   5   3   1 25686.0 798.802  21
   5   3   1 26521.7 817.054  10
   5   3   2 25927.6 801.267  24
   5   3   2 24332.0 804.521  13
  -5   3  -2 25249.4 743.854   8
   5   3   2 26204.9 786.900  21
   5   3   2 24836.9 794.563  10
   5   3   3 171.463 69.9772  24
   5   3   3 163.088 65.5279  21
   5   3   3 183.594 77.1422   9
   5   3   3 169.918 70.1619  13
  -5   3  -3 219.882 55.2547   8
   5   3   3 131.819 64.4608  10
   5   3   4 19702.4 678.201   9
  -5   3  -4 19505.7 610.576   8
   5   3   4 20600.7 664.469  24
   5   3   4 19827.8 649.060  21
   5   3   5 63331.0 1756.23   9
   5   3   5 64053.4 1734.74  24
  -5   3  -5 65006.2 1684.78   8
  -5   3  -5 62322.4 1671.54  19
   5   3   6 184.676 73.7402   9
   5   3   6 370.984 80.3974  24
  -5   3  -6 338.293 65.3858  19
  -5   3  -6 186.537 60.1614   8
   5   3   7 5206.56 277.391   9
  -5   3  -7 4890.45 230.308  19
   5   3   7 5023.54 245.734  23
  -5   3  -7 5707.94 245.625   8
   5   3   7 4689.47 257.650  24
   5   3   8 17803.5 587.391  23
   5   3   8 17713.9 617.149   9
  -5   3  -8 16857.7 562.829  19
  -5   3  -8 16969.1 569.803   8
   5  -3   8 17103.1 588.524   7
   5   3   9 26124.4 855.952   9
  -5   3  -9 26473.3 824.407   8
  -5   3  -9 26435.5 819.587  19
   5   3   9 28952.2 848.510  23
   5  -3   9 26262.3 842.062   7
  -5   3 -10 1717.94 144.968   8
  -5   3 -10 2147.90 153.284  19
   5   3  10 1923.53 158.179  23
   5  -3  10 1720.56 154.526   7
   5   3  11 20361.9 684.830  23
   5  -3  11 20111.4 689.180   7
   5   3  12 13168.9 504.425  23
   5   3  13 43147.4 1323.07  23
  -5   3 -13 41927.4 1315.35  18
   5  -3  14 1845.53 166.544  12
  -5   3 -14 1903.65 167.275   8
   5   3  14 1624.69 161.135  23
  -5   3 -14 2085.96 157.776  10
  -5   3 -14 1654.03 156.871  18
   5   3  14 1595.88 172.895  16
   5  -3  15 25437.6 833.873  12
   5   3  15 25573.3 836.730  23
  -5   3 -15 27145.6 796.466  10
  -5   3 -15 23857.0 829.236  18
  -5   3 -15 25469.7 834.378   8
   5   3  15 23319.3 843.345  16
  -5   3 -16 38945.5 1157.05   8
   5  -3  16 36903.5 1145.52  12
   5   3  16 38129.7 1152.35  23
  -5   3 -16 37649.0 1155.92  18
   5   3  16 35131.5 1167.44  16
   5  -3  17 7737.78 367.356  12
  -5   3 -17 7681.08 368.976   8
   5   3  17 8307.16 377.015  23
   5   3  17 7613.33 384.279  16
  -5   3 -17 7741.12 373.953  18
   5  -3  18 9243.77 411.418  12
   5   3  18 9706.93 423.927  23
  -5   3 -18 9327.64 416.117   8
  -5   3 -18 9519.60 423.988  18
   5   3  18 9494.15 436.388  16
   5   3  19 21545.7 788.877  16
   5  -3  19 23657.8 769.362  12
   5   3  19 23977.7 772.746  23
  -5   3 -19 23016.9 776.456   8
  -5   3 -19 21948.6 773.385  18
   5  -3  20 6404.82 311.667  12
   5   3  20 6959.58 320.850  23
  -5   3 -20 6069.36 318.195   8
  -5   3 -20 6111.51 318.017  18
  -5   3 -20 5748.34 304.160  11
   5   3  20 6394.37 334.649  16
  -5   3 -21 1774.04 154.922  11
   5   3  21 1957.30 165.596  23
  -5   3 -21 1799.44 166.073  18
   5   3  21 1988.81 183.740  16
  -5   3 -22 10.1884 67.7883  18
   5   3  22-31.9041 84.7556  16
  -5   3 -23 42111.5 1137.22  13
  -5   3 -23 37509.6 1157.61  18
  -5   3 -24 1352.35 98.8331  13
   5   3  25 2727.86 143.881  23
   5   3  26 1538.46 91.3988  23
   5   4 -23 12904.8 416.373  22
   5   4 -22 34.1937 49.9800  22
   5   4 -22-30.4629 41.2231  21
   5   4 -21-12.2979 60.4590  22
   5   4 -21 54.8494 50.2495  21
   5   4 -20-3.70203 50.3232  13
   5   4 -20 11.6359 58.2050  21
   5   4 -20 37.6972 65.3745  22
   5   4 -19 14789.8 543.915  22
   5   4 -19 14623.7 517.777  13
   5   4 -19 14827.9 521.102  21
   5   4 -18 350.239 90.3877  13
   5   4 -18 583.645 110.841  22
   5   4 -17 14403.3 548.427  13
   5   4 -17 15057.0 567.063  22
   5   4 -16 14769.0 561.233  13
   5   4 -16 14780.9 576.363  22
   5   4 -15 27365.2 884.123  13
   5   4 -15 26874.4 893.228  22
   5   4 -15 24809.8 882.026  10
   5   4 -14 6129.87 325.921  13
   5   4 -14 5791.53 325.150  22
   5   4 -14 5813.53 336.531  10
   5   4 -13 8373.85 399.423  13
   5   4 -13 8476.44 408.014  22
   5   4 -13 8079.44 411.780  10
   5   4 -12 24081.0 838.592  13
   5   4 -12 24450.7 843.164  22
   5   4 -12 24673.1 854.877  10
   5   4 -11 37716.9 1152.23  13
   5   4 -11 34320.0 1131.79  21
   5   4 -11 34935.2 1143.82  22
   5   4 -11 38246.6 1172.08  10
   5   4 -10 7125.14 363.996  22
   5   4 -10 7214.51 367.805  13
   5   4 -10 6977.38 358.104  21
   5   4 -10 7089.53 375.176  10
   5   4  -9 40241.7 1238.23  13
   5   4  -9 37974.6 1219.57  21
   5   4  -9 40775.1 1235.45  22
   5   4  -9 40867.7 1249.24  10
   5   4  -8 143.198 86.0099  21
   5   4  -8 122.067 108.146  10
   5   4  -7 144.938 83.4422  21
   5   4  -6 865.974 134.855  13
   5   4  -6 1124.35 134.112  21
   5   4  -6 849.445 130.653  10
   5   4  -5 56211.4 1632.62  13
   5   4  -5 56268.0 1627.79  10
   5   4  -5 54512.9 1600.32  21
   5   4  -4 41607.6 1295.07  13
   5   4  -4 43296.2 1293.04  10
   5   4  -4 42613.8 1265.93  21
   5   4  -3 41809.3 1264.42  13
   5   4  -3 41407.3 1258.97  10
   5   4  -3 40554.2 1226.91  21
   5   4  -2 4238.94 265.735  13
   5   4  -2 4538.38 255.714  21
   5   4  -2 4032.58 258.280  10
   5   4  -1 61494.0 1759.29  13
  -5   4   1 59345.4 1647.70   8
   5   4  -1 61819.0 1723.38  21
   5   4  -1 61352.0 1742.62  10
   5   4   0 9484.11 424.968  13
  -5   4   0 9526.93 349.672   8
   5   4   0 8855.28 391.500  24
   5   4   0 8993.58 392.600  21
   5   4   0 9942.08 418.060  10
   5   4   1 316.745 96.2151  13
   5   4   1 412.246 93.4198  24
  -5   4  -1 225.642 59.3488   8
   5   4   1 394.311 92.3919  21
   5   4   1 425.800 99.1097  10
   5   4   2 24380.1 825.255  13
   5   4   2 24970.7 799.995  24
   5   4   2 24892.1 800.679  21
  -5   4  -2 23697.8 739.922   8
   5   4   2 24136.8 806.964  10
   5   4   3 50633.2 1519.56   9
  -5   4  -3 51431.9 1417.21   8
   5   4   3 50628.6 1472.94  21
   5   4   3 49937.8 1476.17  10
   5   4   4 500.518 112.266   9
   5   4   4 435.855 97.0325  21
  -5   4  -4 328.550 77.4707   8
   5   4   5 2048.63 190.487   9
   5   4   5 2427.87 188.817  21
  -5   4  -5 2076.95 152.546   8
   5   4   6 830.646 125.698   9
   5   4   6 842.558 122.919  21
  -5   4  -6 592.581 92.3077   8
   5   4   7 39030.4 1210.40   9
  -5   4  -7 40114.1 1154.29   8
   5   4   7 38118.9 1185.42  21
   5   4   8 3208.15 225.628   9
  -5   4  -8 3305.52 211.226   8
  -5   4  -9 15205.1 550.277   8
   5   4  10 47316.9 1444.12  23
  -5   4 -10 47198.9 1442.85   8
  -5   4 -11 1557.65 151.752   8
  -5   4 -11 1863.34 164.923  10
   5   4  12 6235.73 312.097  23
  -5   4 -12 5425.61 300.237   8
  -5   4 -12 6079.24 302.852  10
   5   4  12 5544.44 318.981  16
   5   4  13 31090.4 970.949  23
  -5   4 -13 31920.2 950.390  10
  -5   4 -13 30039.4 963.841   8
   5   4  13 28428.2 975.336  16
  -5   4 -14 7377.15 356.470   8
   5   4  14 7917.62 362.037  23
  -5   4 -14 7173.85 325.054  10
   5   4  14 6988.98 363.264  16
  -5   4 -15 7621.32 360.228   8
   5   4  15 7568.80 354.380  23
  -5   4 -15 7521.38 323.682  10
   5   4  15 6785.05 361.527  16
   5   4  16 334.620 103.158  23
  -5   4 -16 309.419 114.168   8
  -5   4 -16 273.594 73.2821  10
   5   4  16 143.112 110.079  16
   5   4  17 72436.3 1928.14  23
  -5   4 -17 68993.6 1868.56  10
   5   4  18 1047.24 129.284  23
   5   4  18 1056.81 140.445  16
   5   4  19 3098.04 193.137  23
   5   4  19 3020.60 212.919  16
  -5   4 -20 607.029 91.7809  13
   5   4  20 487.313 94.1649  23
   5   4  20 359.387 96.0690  16
   5   4  21 13041.8 448.120  23
   5   4  21 12300.4 467.691  16
  -5   4 -22 6116.97 246.954  13
   5   4  22 5993.96 243.617  23
  -5   4 -23 1600.84 98.6311  13
   5   4  23 1610.28 103.130  23
   5   5 -19 969.227 85.3790  13
   5   5 -18 4533.64 216.041  13
   5   5 -17 7658.65 312.433  13
   5   5 -17 6714.83 270.508  21
   5   5 -16 1597.98 128.492   9
   5   5 -16 1694.05 144.577  13
   5   5 -16 1600.36 126.693  21
   5   5 -15 12129.0 452.937   9
   5   5 -15 12511.8 474.247  13
   5   5 -15 11989.2 446.399  21
   5   5 -14 1584.40 162.436  13
   5   5 -14 1424.77 140.852  21
   5   5 -13 14532.1 544.405  13
   5   5 -13 15074.9 564.031  10
   5   5 -12 4734.57 281.159  13
   5   5 -12 3908.05 247.819  21
   5   5 -12 4856.35 293.184  10
   5   5 -11 10670.2 464.758  21
   5   5 -11 12749.1 518.396  10
   5   5 -10 6804.41 350.014  21
   5   5 -10 8404.96 402.166  10
   5   5  -9 5212.47 298.216  13
   5   5  -9 4051.60 263.124  21
   5   5  -8 1124.81 161.248  13
   5   5  -8 1253.87 145.764  21
   5   5  -7 16962.9 643.290  21
   5   5  -7 17984.2 676.129  13
   5   5  -7 18337.3 678.174  10
   5   5  -6 2025.18 199.231  13
   5   5  -6 2262.92 188.348  21
   5   5  -6 2173.77 208.569  10
   5   5  -5 5372.34 329.044  13
   5   5  -5 5319.07 299.591  21
   5   5  -5 5767.56 328.430  10
   5   5  -4 937.637 145.094  13
   5   5  -4 889.833 134.117  21
  -5   5   4 997.973 115.797  10
   5   5  -4 851.154 151.436  10
   5   5  -3 30545.8 1005.78  13
   5   5  -3 30306.0 969.026  21
  -5   5   3 30698.7 943.441  10
   5   5  -3 28715.2 983.946  10
   5   5  -2 180.263 103.242  13
   5   5  -2 318.574 101.361  21
  -5   5   2 400.919 103.027  10
   5   5  -2 248.792 97.0976  10
   5   5  -1 2826.88 232.920  13
   5   5  -1 3077.25 238.012  10
   5   5  -1 3186.61 228.293  21
  -5   5   1 3590.86 227.749  10
   5   5   0 1837.17 183.503  13
   5   5   0 1907.86 174.130  21
  -5   5   0 1843.42 172.055  10
   5   5   0 1448.66 169.572  10
   5   5   1 44088.0 1398.56   9
   5   5   1 42917.6 1337.58  21
   5   5   1 42288.9 1352.12  10
  -5   5  -2 2820.77 212.717  10
   5   5   2 2174.64 187.621  21
   5   5   2 2431.60 217.285   9
   5   5   2 2427.52 203.585  10
   5   5   3 251.174 120.339   9
  -5   5  -3 263.039 76.3180   8
   5   5   3 651.894 115.499  21
  -5   5  -3 496.049 111.509  10
   5   5   4 3429.10 253.789   9
  -5   5  -4 4264.95 261.055  10
  -5   5  -4 3501.92 207.326   8
   5   5   4 3945.39 248.497  21
   5   5   5 12081.5 518.838   9
  -5   5  -5 11507.5 479.504  13
  -5   5  -5 13059.9 471.274   8
  -5   5  -5 13555.2 515.062  10
   5   5   6 144.349 90.2331   9
  -5   5  -6 210.810 85.7182  13
  -5   5  -6 142.179 77.9359   8
  -5   5  -6 298.308 112.539  10
   5   5   7 731.984 120.004   9
  -5   5  -7 947.341 131.651  13
  -5   5  -7 840.941 113.926   8
  -5   5  -8 8872.03 372.561   8
  -5   5  -8 8816.49 409.239  13
  -5   5  -9 19515.1 715.678  13
  -5   5  -9 20017.9 678.123   8
  -5   5  -9 21576.9 703.711  10
  -5   5 -10 3553.72 222.084   8
  -5   5 -10 3679.95 230.769  10
   5   5  10 3283.04 230.964  16
  -5   5 -10 3463.57 238.700  13
  -5   5 -11 26701.4 862.306  13
  -5   5 -11 24856.2 817.087   8
  -5   5 -11 26449.0 824.058  10
   5   5  11 24929.1 840.667  16
  -5   5 -12 1949.05 172.736  13
  -5   5 -12 1612.29 149.972   8
  -5   5 -12 1388.57 139.780  10
   5   5  12 1904.65 176.489  16
  -5   5 -13 7460.93 353.201  13
  -5   5 -13 7529.85 336.850   8
  -5   5 -13 7621.47 324.981  10
   5   5  13 7308.05 343.628  16
  -5   5 -14 16177.5 574.737  13
  -5   5 -14 15818.3 555.777   8
  -5   5 -14 16363.8 539.748  10
   5   5  14 14478.9 558.041  16
  -5   5 -15 11091.7 427.857  13
  -5   5 -15 10100.8 405.803   8
  -5   5 -15 10475.5 386.574  10
   5   5  15 10602.0 418.539  16
  -5   5 -16 9176.71 372.588  13
   5   5  16 8680.93 363.102  16
  -5   5 -16 8681.27 358.661   8
  -5   5 -16 9201.76 334.540  10
  -5   5 -17 1276.06 123.477  13
  -5   5 -17 1293.81 98.5747  10
   5   5  17 1287.24 122.925  16
  -5   5 -18 795.874 95.4091  13
   5   5  18 867.228 102.145  16
   5   5  19 11802.2 402.548  16
  -5   5 -20-14.4174 32.3230  13
   5   6 -14 811.891 74.0440   9
   5   6 -13 839.160 88.1320   9
   5   6 -12 447.345 80.0528   9
   5   6 -12 426.542 82.9720  13
   5   6 -11 705.036 102.157   9
   5   6 -11 635.555 100.337  13
   5   6 -10 31.7946 69.8886  13
   5   6 -10 13.4945 68.3635   9
   5   6  -9 4600.16 249.587   9
   5   6  -9 4583.48 252.148  13
   5   6  -8 123.465 89.5252   9
   5   6  -8 213.500 90.9606  13
   5   6  -7 2903.54 203.128  13
   5   6  -7 2725.59 205.077  10
   5   6  -6 1944.68 178.483   9
   5   6  -6 1667.41 159.799  13
   5   6  -6 1667.56 137.190  21
   5   6  -6 1917.28 171.505  10
   5   6  -5 13827.6 523.589   9
   5   6  -5 13382.7 503.433  13
   5   6  -5 12145.1 456.740  21
   5   6  -5 12565.4 500.775  10
   5   6  -4 4236.99 232.823  21
   5   6  -4 4629.63 269.720  10
   5   6  -3 3492.62 243.001   9
   5   6  -3 3076.27 192.692  21
   5   6  -2 24.8684 82.7600   9
  -5   6   2 121.807 62.4313  10
   5   6  -2 89.3506 67.9316  21
   5   6  -1 1961.39 185.636   9
  -5   6   1 1568.15 137.714  10
   5   6   0 1233.41 145.933   9
  -5   6   0 1190.47 126.317  10
   5   6   1 1317.12 153.744   9
  -5   6  -1 1450.60 139.834  10
   5   6   2 2444.10 194.692   9
  -5   6  -2 2257.61 176.820  10
   5   6   3 39344.6 1200.49   9
  -5   6  -3 41030.7 1194.95  10
   5   6   4 109.332 73.6436   9
  -5   6  -4 54.3680 76.0765  10
   5   6   5 1320.66 125.588   9
  -5   6  -5 1570.95 145.147  10
   5   6   5 1459.45 136.205  16
   5   6   6 449.229 88.6089  16
  -5   6  -6 486.902 100.998  10
  -5   6  -7 14184.5 501.521  10
   5   6   7 13147.5 476.264  16
  -5   6  -8 2938.74 191.032  10
   5   6   8 3276.51 187.412  16
  -5   6  -9 4897.99 244.560  13
   5   6   9 6269.50 263.092  16
  -5   6 -10 4876.37 231.050  10
   5   6  10 4871.42 222.294  16
  -5   6 -11 911.834 101.114  13
  -5   6 -11 1311.04 114.657  10
   5   6  11 1119.03 103.129  16
  -5   6 -12 1174.50 106.586  13
   5   6  12 1219.71 100.646  16
  -5   6 -12 1123.89 102.482  10
  -5   6 -13 1515.17 109.230  10
   5   6  13 1631.42 106.876  16
  -5   6 -14 11.7910 34.7794  10
   6   0 -27 26.7850 52.5566  11
   6   0 -26 41832.5 1213.16  11
   6   0 -25-8.33006 54.8185  22
   6   0 -25-5.29530 69.3062  11
   6   0 -24 115.264 76.8208  22
   6   0 -24 36.6950 85.2948  11
   6   0 -23 5.71047 73.4693  22
   6   0 -23-6.80387 92.4862  11
   6   0 -22 7318.32 384.613  11
   6   0 -22 6534.65 343.667  22
   6   0 -21 120.343 98.6201  22
   6   0 -21 46.2587 94.4881  11
   6   0 -20 97.0420 83.3162  22
   6   0 -20 94.9547 105.895  11
   6   0 -19 84.3823 90.9968  22
   6   0 -19-31.8933 97.6971  11
   6   0 -18 209823. 5554.94  11
   6   0 -17-23.0535 94.7595  11
   6   0 -16 27823.1 953.052  11
   6   0 -15-28.1919 87.4597  11
   6   0 -14 77052.9 2183.73  11
   6   0 -13-12.5928 73.6055  11
   6   0 -12 60102.0 1724.69  11
   6   0 -11-25.3183 58.8354  22
   6   0 -11 498.970 101.494  11
  -6   0  10 13848.0 431.644  15
   6   0 -10 13356.5 510.983  11
   6   0 -10 13800.0 499.749  22
  -6   0   9 8.97443 24.5140  15
  -6   0   9 42.0796 32.5820   6
   6   0  -9-8.98533 55.7508  22
   6   0  -9 44.0777 63.7406  11
  -6   0   8 196832. 5047.12  15
  -6   0   8 200053. 5064.08   6
  -6   0   7 23.0512 24.5792  15
  -6   0   7 34.7414 36.6425   6
  -6   0   6 121435. 3064.71  15
  -6   0   6 122244. 3081.86   6
  -6   0   6 117452. 3030.04   4
  -6   0   5 48.0937 26.9418  15
  -6   0   5 22.3646 19.4499   4
  -6   0   5 36.5728 37.4063   6
  -6   0   4 586128. 14728.7   4
   6   0  -3 42.5554 22.7703   4
  -6   0   3 30.9342 23.6010   4
  -6   0   3 6.40805 34.9468   5
  -6   0   2 39051.5 1115.26   5
   6   0  -2 40655.2 1085.12   4
   6   0  -1 27.8883 25.7388   4
  -6   0   1 5.95576 25.8842   4
  -6   0   1-10.9105 33.9829   5
  -6   0   0 82212.4 2171.68   5
   6   0   0 81114.5 2140.50   4
  -6   0   0 86563.5 2149.55   4
   6   0   1 1.51544 25.6637   4
  -6   0  -1 3.34768 25.8589   4
   6   0   2 2372.74 108.240   4
  -6   0  -2 2417.93 112.162   4
  -6   0  -2 2166.02 91.3236  15
  -6   0  -3 12.4681 19.8950  15
   6   0   3 15.5016 25.1790   4
  -6   0  -3 28.3414 32.3201   4
   6   0   4 80004.8 2059.26   4
  -6   0  -4 78158.5 2065.40   4
  -6   0  -4 79664.9 2036.79  15
  -6   0  -5 94.4738 26.3492  15
   6   0   5 11.6313 30.8065   4
  -6   0  -5 21.2995 32.2582   4
   6   0   6 2129.39 111.767   4
  -6   0  -6 2209.79 117.429   4
  -6   0  -6 2247.85 102.175  15
  -6   0  -7 97.5999 31.5407  15
   6   0   7 31.6455 34.6793   4
   6   0   8 228145. 5901.33   7
  -6   0  -8 229959. 5820.08  15
   6   0   9 12.8049 60.0980   7
  -6   0  -9-6.49786 26.7085  15
   6   0  10 229133. 5915.30   7
   6   0  11 42.8467 68.9586   7
  -6   0 -11 15.7033 41.3397  19
  -6   0 -12 10941.5 378.208  19
   6   0  12 9732.45 413.452   7
   6   0  13 32.1823 73.6680   7
  -6   0 -13 21.3480 45.5134  19
  -6   0 -14 32498.0 951.347  19
   6   0  14 32162.8 1011.05   7
   6   0  15 95.8188 89.8860   7
  -6   0 -15 60.0222 57.1827  19
  -6   0 -16 79215.9 2143.73  19
   6   0  17 61.0431 92.0073  12
   6   0  18 77961.7 2184.97  12
   6   0  19 106.535 109.656  12
   6   0  19 90.5200 79.5842  23
   6   0  20 14105.1 556.333  12
   6   0  20 14127.6 517.786  23
   6   0  21 42.1180 67.4855  23
   6   0  21 77.7741 93.1769  12
   6   0  22 33648.8 1038.67  12
   6   0  22 32784.6 988.982  23
   6   0  23 36.9688 92.9695  12
  -6   0 -23 12.0977 85.9918  18
   6   0  23-47.3763 64.8097  23
   6   0  24 300.016 69.9176  23
  -6   0 -24 444.924 115.660  11
  -6   0 -24 405.201 105.679  18
   6   0  25 38.2482 45.9558  23
  -6   0 -25 11.0122 84.0282  11
  -6   0 -25-29.8274 71.0082  18
  -6   0 -26 7490.02 323.938  18
  -6   0 -26 7953.17 342.685  11
  -6   0 -27 27.9303 50.3413  18
  -6   0 -27 28.0482 60.8992  11
  -6   0 -28 3731.16 180.182  11
  -6   0 -28 3387.16 161.715  18
   6   1 -27 451.399 67.9215  22
   6   1 -27 510.231 83.5936  11
   6   1 -26 12512.3 449.443  22
   6   1 -26 12533.2 467.749  11
   6   1 -25 353.563 92.0851  22
   6   1 -25 355.922 100.988  11
   6   1 -24 40240.7 1194.05  22
   6   1 -24 41857.7 1222.81  11
   6  -1 -24 38389.7 1149.06  11
  -6  -1  24 37670.6 1127.85   3
   6   1 -23 1074.37 153.642  22
   6  -1 -23 1175.78 132.195  11
  -6  -1  23 1169.68 132.468   3
  -6   1  23 1384.36 139.606   3
   6   1 -23 1168.12 162.090  11
  -6  -1  22 1567.70 157.004   3
   6   1 -22 1870.08 207.594  11
   6  -1 -22 1874.09 171.674  11
  -6   1  22 1705.67 160.440   3
   6   1 -22 1886.27 194.200  22
   6   1 -21 4878.79 320.962  11
   6  -1 -21 4980.63 292.489  11
   6   1 -21 4877.59 313.878  22
  -6  -1  21 4885.23 272.328   3
  -6   1  21 4686.17 265.566   3
   6   1 -20 11887.8 541.649  22
   6   1 -20 12561.8 564.977  11
   6  -1 -20 12311.3 517.054  11
  -6  -1  20 12817.5 489.256   3
  -6   1  20 12681.4 491.275   3
  -6  -1  19 9061.79 401.438   3
   6   1 -19 9572.29 478.830  11
   6  -1 -19 9528.92 437.298  11
  -6   1  19 9780.47 409.515   3
  -6   1  18 19386.3 647.526   3
   6  -1 -18 17299.7 673.333  11
  -6  -1  18 17744.6 636.905   3
   6   1 -18 18455.0 727.796  11
  -6  -1  17 4511.66 261.758   3
   6   1 -17 4663.82 313.964  11
   6  -1 -17 4813.21 286.431  11
  -6   1  17 4326.01 257.608   3
   6   1 -16 13965.5 593.593  11
   6  -1 -16 14314.0 563.013  11
  -6  -1  16 14042.8 525.531   3
  -6   1  16 14599.7 530.678   3
   6   1 -15 2314.91 214.343  11
   6  -1 -15 2314.81 191.786  11
  -6  -1  15 2245.75 175.486   3
  -6   1  15 2203.79 174.561   3
   6  -1 -14 21370.4 709.204  11
  -6   1  14 20713.3 667.651   3
  -6  -1  14 19470.3 657.639   3
   6  -1 -13 420.656 94.1859  11
  -6  -1  13 351.484 86.5148   3
  -6   1  13 378.192 92.9446   3
   6  -1 -12 132563. 3582.63  11
  -6  -1  12 135336. 3545.65   3
  -6   1  12 136769. 3547.54   3
   6  -1 -11 94.6146 61.8157  11
  -6  -1  11 27.1245 59.4028   3
  -6   1  11 88.8307 69.8832   3
  -6  -1  10 78269.5 2108.92   3
   6  -1 -10 76160.1 2139.64  11
   6   1 -10 79508.5 2178.66  22
  -6   1  10 79930.8 2110.39   3
  -6  -1   9 7297.72 284.899   6
  -6   1   9 7823.28 307.225   3
  -6  -1   9 7759.94 305.997   3
  -6  -1   8 12375.6 430.445  15
  -6   1   8 13763.2 409.707   6
  -6  -1   8 13976.7 444.673   6
   6   1  -8 12597.6 491.072  22
  -6   1   8 14173.8 456.511   3
  -6  -1   8 14584.4 461.636   3
  -6   1   7 632.565 74.2536   1
  -6   1   7 653.073 55.8496   6
  -6  -1   7 592.906 67.2883   6
   6   1  -7 671.865 97.3670  22
  -6  -1   7 519.498 47.1241   4
  -6  -1   6 87010.6 2328.39  14
  -6   1   6 92894.1 2344.27   6
  -6  -1   6 94034.4 2377.56   6
  -6  -1   6 92872.1 2394.26   1
  -6   1   6 90748.0 2389.32   1
  -6  -1   6 89788.7 2329.79   4
  -6  -1   5 42079.4 1137.88   6
  -6   1   5 40335.5 1108.47   6
  -6  -1   5 41821.0 1100.34   4
  -6  -1   5 41656.2 1154.68   1
  -6   1   5 42084.1 1153.82   1
  -6  -1   4 6452.66 264.358   1
  -6   1   4 6211.42 259.122   1
  -6   1   3 376.767 47.8621   5
  -6  -1   3 395.207 62.4899   1
  -6   1   3 439.388 65.9993   1
   6  -1  -3 432.078 33.4382   4
  -6  -1   3 360.664 43.0084   4
  -6   1   2 345828. 8775.30   5
  -6   1   2 347019. 8812.62   1
  -6  -1   2 348334. 8766.95   4
   6  -1  -2 349483. 8743.71   4
  -6  -1   2 342461. 8813.23   1
  -6  -1   1 7969.40 296.055   1
  -6   1   1 7670.28 289.805   1
  -6   1   1 7907.24 266.038   5
   6  -1  -1 8140.92 243.540   4
   6   1  -1 8138.94 263.728   4
  -6  -1   1 7625.23 259.266   4
  -6  -1   0 123102. 3245.07   1
  -6   1   0 124542. 3243.09   1
  -6  -1   0 123335. 3232.18   5
  -6  -1   0 126265. 3205.15   4
  -6   1   0 126380. 3213.57   5
   6   1   0 124567. 3206.25   4
   6  -1   0 125841. 3184.44   4
  -6  -1  -1 36466.5 974.638   5
   6   1   1 35692.9 950.066   4
   6  -1   1 33846.9 926.614   4
  -6  -1  -1 34366.6 943.948   4
   6   1   2 342567. 8547.47   4
  -6  -1  -2 344188. 8571.47   5
   6  -1   2 331678. 8523.30   4
  -6  -1  -2 337407. 8543.06   4
   6   1   3 4769.56 189.132   4
   6  -1   3 4717.15 172.470   4
  -6  -1  -3 4633.21 183.762   4
  -6  -1  -3 4880.71 205.868   5
   6   1   4 31440.5 873.128   4
   6  -1   4 30567.5 851.291   4
  -6  -1  -4 31865.8 869.855   4
  -6  -1  -4 32087.1 863.008  15
   6   1   5 1748.51 103.397   4
   6  -1   5 1496.47 89.5271   4
  -6  -1  -5 1714.36 101.640   4
  -6  -1  -5 1661.27 96.4020  15
   6  -1   6 46203.6 1257.01   4
  -6  -1  -6 48234.9 1266.25  15
   6   1   7 922.974 81.9298   4
   6  -1   7 882.557 71.1175   4
  -6  -1  -7 1003.08 75.7025  15
   6   1   8 19776.9 636.878   2
   6  -1   8 19920.2 639.392   2
  -6   1  -8 20534.3 596.937   8
   6  -1   8 19354.2 651.693   7
   6   1   9 2895.79 177.792   2
   6  -1   9 2791.11 176.665   2
  -6   1  -9 2997.97 150.725   8
   6  -1   9 2602.65 185.022   7
   6   1   9 3112.00 181.056   7
   6  -1  10 174007. 4713.67   2
  -6   1 -10 180475. 4658.19   8
  -6   1 -10 189618. 4686.81  19
   6   1  10 177706. 4712.59   2
   6   1  10 184398. 4711.12   7
  -6   1 -11 10972.1 388.610   8
   6   1  11 11238.8 434.055   2
   6  -1  11 10993.4 434.144   2
  -6   1 -11 12134.8 413.966  19
   6   1  11 11857.6 425.767  16
   6   1  11 11172.3 431.998   7
  -6   1 -12 31515.9 919.969   8
  -6   1 -12 32672.6 944.150  19
   6   1  12 31608.7 956.094  16
   6   1  12 31689.2 969.937   7
  -6   1 -13 2948.25 167.011   8
  -6   1 -13 2618.01 174.445  19
   6   1  13 2854.22 188.263  16
   6   1  13 3117.10 201.749   7
  -6   1 -14 109709. 2893.35   8
  -6   1 -14 111317. 2915.23  19
   6   1  14 107164. 2935.02  16
  -6   1 -15-18.5829 62.8369  19
  -6   1 -15 142.480 61.8181   8
   6   1  15 59.1870 70.0408  16
  -6   1 -16 51107.5 1415.45   8
   6   1  16 49081.2 1445.53  12
  -6   1 -16 49980.0 1430.61  19
   6   1  16 49136.9 1456.33  16
   6   1  17 4362.70 253.315  12
   6   1  17 3945.52 245.103  23
  -6   1 -17 4341.25 232.029   8
   6   1  17 4354.73 262.277  16
   6   1  18 6392.22 321.469  12
   6   1  18 7200.98 332.410  23
  -6   1 -18 6060.30 294.769   8
   6   1  18 6753.88 338.904  16
   6  -1  19-39.1141 106.256  12
   6   1  19 128.768 89.5899  12
   6   1  19 82.7199 92.1407  23
   6  -1  19 77.9960 63.9228  23
  -6   1 -19 57.7584 56.6830   8
   6   1  19 56.3222 87.2677  16
   6  -1  20 12529.5 536.979  12
   6   1  20 14172.0 522.219  12
   6  -1  20 12950.6 470.738  23
   6   1  20 13747.2 513.127  23
   6   1  20 13792.0 537.695  16
   6  -1  21 1646.89 181.056  12
   6   1  21 1576.13 152.939  12
   6   1  21 1880.14 164.908  23
   6  -1  22 3775.32 257.549  12
   6   1  22 4530.67 246.754  23
   6  -1  23 53.8968 97.4948  12
  -6   1 -23-12.9717 91.3228  11
   6   1  23 44.1472 75.5136  23
  -6  -1 -23 21.2004 70.9133  18
  -6  -1 -24 55400.1 1643.23  11
  -6   1 -24 56501.9 1663.11  11
   6   1  24 57750.7 1587.17  23
  -6  -1 -24 59543.2 1625.64  18
   6   1  25 710.101 89.4768  23
  -6  -1 -25 781.106 113.199  11
  -6   1 -25 626.095 112.862  11
  -6  -1 -25 808.030 102.040  18
  -6   1 -26 1166.76 128.549  11
   6   1  26 945.854 84.3887  23
  -6  -1 -26 1148.90 116.320  11
  -6  -1 -26 1037.58 97.3676  18
   6   1  27 22.4848 30.0824  23
  -6  -1 -27 68.8530 51.6728  11
  -6   1 -27 90.6457 59.2906  11
  -6   1 -27 17.8907 56.1713  18
  -6   1 -28 10676.5 363.864  11
   6   2 -27 90.7578 44.5194  22
   6   2 -27 122.061 44.8080  11
   6   2 -26 12692.8 439.590  22
   6   2 -26 12237.8 438.284  11
   6   2 -25 2210.49 167.843  11
   6   2 -25 2280.44 171.541  22
   6   2 -24 80.6402 84.0602  22
   6   2 -24 16.7381 80.0773  11
   6   2 -23 1331.99 159.427  11
   6   2 -23 1503.16 164.484  22
   6   2 -22 8714.88 422.625  11
   6   2 -22 8586.03 413.481  22
   6   2 -21 246.247 121.933  22
   6   2 -21 163.776 122.310  11
   6   2 -20 4567.51 312.544  11
  -6  -2  20 5113.17 254.082   3
   6   2 -19 6376.25 367.848  11
  -6  -2  19 6059.83 292.229   3
  -6   2  19 6084.61 289.346   3
  -6   2  18 48874.5 1394.42   3
   6   2 -18 48331.1 1506.91  11
  -6  -2  18 48707.9 1396.31   3
  -6   2  17 3681.50 221.968   3
   6   2 -17 4100.88 292.365  11
  -6  -2  17 3979.75 226.271   3
   6   2 -16 14014.5 606.879  11
  -6  -2  16 14382.2 517.909   3
  -6   2  16 14851.1 519.713   3
   6   2 -15 15.2400 109.905  22
   6   2 -15 170.758 106.098  11
  -6  -2  15 195.756 79.3429   3
  -6   2  15 83.2892 73.0429   3
   6   2 -14 2651.89 182.970  13
  -6  -2  14 2790.14 181.490   3
   6   2 -14 2578.80 226.016  11
   6   2 -14 2264.75 210.775  22
  -6   2  14 2976.49 185.179   3
   6   2 -13 4232.14 279.517  22
   6   2 -13 4113.96 276.425  11
  -6  -2  13 3601.60 212.089   3
  -6   2  13 4108.11 218.887   3
   6   2 -12 51067.9 1461.58  13
   6   2 -12 51513.0 1527.92  11
   6   2 -12 49904.0 1522.76  22
  -6  -2  12 51030.8 1431.38   3
  -6   2  12 51168.9 1426.90   3
   6   2 -11 29056.0 898.847  13
   6   2 -11 28608.0 951.569  11
   6   2 -11 28705.7 954.098  22
   6   2 -10 18033.2 609.409  13
   6   2 -10 17654.9 645.983  22
   6   2 -10 17423.1 652.708  11
   6   2  -9 1939.03 151.077  13
   6   2  -9 1710.22 165.998  11
   6   2  -9 1942.17 172.617  22
   6   2  -9 1551.04 154.738  10
   6   2  -8 95336.8 2547.91  13
   6   2  -8 94448.5 2591.05  11
   6   2  -8 97374.9 2591.86  22
   6   2  -8 91605.9 2564.81  10
   6   2  -7 1502.48 133.667  13
   6   2  -7 1377.06 146.690  11
   6   2  -7 1460.94 148.318  22
   6   2  -7 1310.39 136.389  10
   6   2  -6 36386.8 1069.19  13
   6   2  -6 35825.5 1097.33  11
   6   2  -6 36798.3 1095.20  22
   6   2  -6 35293.6 1080.45  10
  -6  -2   5 5319.26 225.065   1
  -6   2   5 5044.80 217.867   1
   6   2  -5 5376.08 258.409  13
  -6  -2   5 5055.66 221.042   6
   6   2  -5 5493.66 277.929  11
   6   2  -5 5533.29 280.882  22
   6   2  -5 5043.84 262.912  10
   6   2  -4 116412. 3079.16  13
  -6  -2   4 118964. 3029.49   6
  -6   2   4 115957. 3023.04   1
   6   2  -4 114468. 3102.44  11
  -6  -2   4 114683. 3024.67   1
   6   2  -4 117218. 3103.07  22
   6   2  -3 4616.51 234.345  13
  -6  -2   3 4448.21 195.903   6
   6   2  -3 4972.94 248.516  22
   6   2  -3 4206.33 235.370  11
  -6   2   3 4256.65 190.115   1
  -6  -2   3 3991.10 189.047   1
   6   2  -3 4319.08 234.347  10
   6   2  -2 48469.5 1363.18   9
   6   2  -2 46298.5 1354.07  13
   6   2  -2 48599.4 1376.05  22
   6   2  -2 50054.4 1337.41  21
   6   2  -2 46029.9 1360.59  10
  -6  -2   2 47882.9 1305.51   1
  -6   2   2 47063.6 1301.90   1
   6   2  -1 2319.68 163.526   9
  -6  -2   1 2345.64 136.354   1
  -6   2   1 2410.62 132.224   8
  -6   2   1 2244.62 131.446   1
   6   2  -1 2538.60 153.774  21
   6   2  -1 2389.06 166.861  10
  -6   2   0 106341. 2733.83   8
   6   2   0 103437. 2797.34  13
  -6  -2   0 111493. 2746.50   5
  -6  -2   0 108885. 2748.36   1
  -6   2   0 110220. 2747.88   1
   6  -2   0 102805. 2685.33   4
   6   2   0 106854. 2766.46  21
  -6  -2  -1 88014.8 2293.08   1
  -6   2  -1 89695.9 2283.21   8
  -6  -2  -1 88504.0 2291.71   5
  -6   2  -1 85829.9 2288.32   1
   6   2   1 92451.4 2319.14  21
   6  -2   1 82520.4 2236.74   4
   6   2   2 13727.5 491.984   9
  -6  -2  -2 13655.2 444.725   1
  -6   2  -2 13463.4 432.937   8
  -6  -2  -2 14087.2 444.888   5
   6   2   2 13849.4 460.232  21
  -6   2  -2 13214.1 442.899   1
   6  -2   2 13141.8 399.989   4
  -6   2  -3 8135.70 285.770  14
   6   2   3 8573.63 360.022   9
  -6   2  -3 8679.89 306.093   8
   6   2   3 8546.58 354.448  24
   6  -2   3 8159.58 275.743   4
  -6  -2  -3 9223.05 319.852   5
   6   2   3 8783.47 329.993  21
  -6   2  -4 107004. 2833.54  14
   6   2   4 107762. 2921.87   9
  -6  -2  -4 110144. 2857.10   5
   6   2   4 110451. 2878.87  21
   6   2   4 111467. 2917.87  24
   6  -2   4 109687. 2815.72   4
   6   2   5 7749.61 336.236   9
  -6  -2  -5 8204.27 295.207   5
   6   2   5 6778.72 319.444  24
   6   2   5 6913.78 296.688  21
   6   2   6 17575.8 626.845   9
  -6   2  -6 17893.0 566.550   8
  -6  -2  -6 18956.3 578.629   5
   6   2   6 19140.3 633.204  24
   6   2   6 18319.9 595.789  21
   6   2   7 9175.22 395.762   9
   6   2   7 9520.96 364.778   2
   6  -2   7 9070.12 359.022   2
  -6   2  -7 9832.07 350.336   8
  -6  -2  -7 10115.9 356.220   5
   6   2   7 9578.90 368.914  21
   6   2   7 9618.12 396.412  24
  -6   2  -7 9864.04 353.631  19
   6  -2   7 9515.25 389.675   7
   6   2   8 108625. 2874.24   2
  -6   2  -8 109847. 2851.19   8
   6  -2   8 106434. 2873.23   2
   6   2   8 110396. 2922.93  24
   6   2   8 106191. 2880.36  21
  -6   2  -8 110523. 2859.74  19
   6  -2   8 108661. 2914.07   7
  -6   2  -9 15795.5 505.289   8
   6   2   9 14142.0 518.204   2
   6  -2   9 14671.5 520.369   2
  -6   2  -9 16157.4 518.673  19
   6  -2   9 15125.9 552.912   7
  -6   2 -10 54119.3 1488.11   8
  -6   2 -10 53446.4 1499.51  19
   6  -2  10 53585.6 1551.40   7
  -6   2 -11 16693.6 559.045   8
  -6   2 -11 17071.3 572.428  19
   6  -2  11 16601.9 609.788   7
  -6   2 -12 31834.5 935.261   8
  -6   2 -12 31467.9 945.703  19
   6  -2  12 29611.7 984.442   7
  -6   2 -13 11246.0 428.217   8
  -6   2 -13 11080.3 434.776  19
   6   2  13 11453.5 462.623  16
   6  -2  13 11591.0 479.822   7
  -6   2 -14 5656.56 271.590   8
   6   2  14 5076.72 277.735  23
   6   2  14 4631.07 281.039  16
   6  -2  14 5592.12 311.253   7
   6   2  15 1457.57 153.405  23
  -6   2 -15 1392.22 140.972   8
   6   2  15 1411.03 161.812  16
   6   2  16 22809.3 766.497  23
  -6   2 -16 21994.5 737.125   8
   6   2  16 22516.0 777.834  16
   6  -2  17 609.605 131.906  12
  -6   2 -17 538.693 102.960   8
   6   2  17 583.812 124.254  23
   6   2  17 530.680 120.944  16
   6  -2  18 22112.2 771.493  12
  -6   2 -18 22663.7 741.135   8
   6   2  18 21408.5 770.931  16
   6  -2  19 689.673 134.822  12
  -6   2 -19 779.321 120.456   8
   6   2  19 795.846 132.962  16
   6  -2  20 1733.74 182.165  12
   6   2  20 1754.34 176.070  23
  -6   2 -20 1518.77 149.483   8
  -6   2 -20 2021.19 191.201  18
   6   2  20 1639.78 177.319  16
   6  -2  21 608.962 124.246  12
   6   2  21 534.747 114.860  23
  -6   2 -21 647.985 126.459  11
  -6   2 -21 587.226 107.783   8
  -6   2 -21 583.727 125.070  18
   6   2  21 629.602 124.376  16
   6  -2  22 11559.1 459.086  12
  -6   2 -22 11214.3 470.792  11
   6   2  22 11114.2 437.801  23
  -6   2 -22 10996.9 469.664  18
   6  -2  23 5331.17 278.921  12
  -6  -2 -23 5116.53 263.612  11
   6   2  23 5381.21 262.187  23
  -6   2 -23 5336.61 287.451  18
  -6   2 -23 5281.00 286.519  11
   6   2  24 84.6928 71.8937  23
  -6  -2 -24 20.2983 56.3331  11
  -6   2 -24 58.1600 74.8840  11
  -6   2 -24 34.7717 77.3650  18
  -6  -2 -25 371.233 66.1792  11
  -6   2 -25 425.475 84.4745  11
   6   2  25 446.674 75.1806  23
  -6   2 -25 434.863 87.5889  18
  -6   2 -26 1744.65 122.936  11
   6   2  26 1567.06 103.345  23
  -6   2 -26 1437.11 119.045  18
   6   3 -25 4055.48 185.012  11
   6   3 -25 4373.88 176.089  21
   6   3 -25 4094.91 196.778  22
   6   3 -24 11412.4 400.655  11
   6   3 -24 10667.1 404.436  22
   6   3 -23 206.829 81.0974  22
   6   3 -23 210.041 75.7617  11
   6   3 -22 75.2689 82.7251  22
   6   3 -22-10.1774 69.5336  11
   6   3 -21 51.4506 85.0554  11
   6   3 -21 11.9430 88.8458  22
   6   3 -20 6429.28 342.242  22
   6   3 -20 6663.32 339.842  11
   6   3 -19 10945.0 483.763  22
   6   3 -19 10937.3 474.687  11
   6   3 -18 64.1588 68.1389  13
   6   3 -18 7.03204 97.5675  11
   6   3 -18 79.3042 106.801  22
   6   3 -17 432.160 97.3872  13
   6   3 -17 341.915 112.851  11
   6   3 -17 452.239 130.502  22
   6   3 -16 2444.76 193.238  13
   6   3 -16 2537.96 217.974  11
   6   3 -16 2102.29 217.843  22
   6   3 -15 136.198 83.5057  13
   6   3 -15 276.848 100.750  11
   6   3 -15 159.015 112.260  22
   6   3 -14 54.4673 67.1820  13
   6   3 -14 30.1499 94.1233  22
   6   3 -14 74.7035 98.3302  11
   6   3 -13 2412.08 196.336  13
   6   3 -13 2499.12 219.909  11
   6   3 -13 2427.07 217.668  22
   6   3 -12 844.911 137.851  10
   6   3 -12 845.555 124.882  13
   6   3 -12 775.867 133.982  22
   6   3 -12 807.003 137.981  11
   6   3 -11 6740.17 337.316  13
   6   3 -11 6760.98 358.598  11
   6   3 -11 6619.56 354.118  22
   6   3 -11 6420.11 348.917  10
   6   3 -10 15925.5 623.429  11
   6   3 -10 16184.3 602.757  13
   6   3 -10 16172.6 625.299  22
   6   3 -10 16462.5 622.158  10
   6   3  -9 5979.61 316.994  13
   6   3  -9 7007.92 350.005  22
   6   3  -9 5817.15 327.219  11
   6   3  -9 6058.02 333.254  10
   6   3  -8 376.306 97.5492  13
   6   3  -8 491.139 107.039  22
  -6   3   8 244.107 63.2577   8
   6   3  -8 301.755 98.3202  11
   6   3  -8 375.229 105.754  10
   6   3  -7 11004.2 454.930  13
  -6   3   7 10595.0 390.743   8
   6   3  -7 10618.8 458.507  11
   6   3  -7 11292.0 470.825  22
   6   3  -7 11343.0 471.783  10
   6   3  -6 26152.5 842.036  13
  -6   3   6 25269.6 764.233   8
   6   3  -6 24567.3 838.290  11
   6   3  -6 26103.1 851.513  22
   6   3  -5 22990.4 761.002  13
  -6   3   5 22876.0 688.415   8
   6   3  -5 23829.1 776.305  22
   6   3  -5 22282.9 738.027  21
   6   3  -5 21410.4 756.809  10
   6   3  -5 21785.3 753.490  11
  -6   3   4 4578.91 208.369   8
   6   3  -4 3835.22 237.244  11
   6   3  -4 4286.51 238.694  21
   6   3  -4 4079.82 249.286  22
   6   3  -4 4750.02 267.856  10
   6   3  -3 3786.36 228.202  11
   6   3  -3 3811.37 238.783  13
  -6   3   3 3920.91 192.519   8
   6   3  -3 4252.24 249.004  10
   6   3  -2 16746.0 609.871  13
  -6   3   2 17417.0 539.782   8
   6   3  -2 16612.0 585.201  11
   6   3  -2 16185.2 607.639  10
   6   3  -1 3570.22 229.637  13
  -6   3   1 3677.59 182.787   8
   6   3  -1 3605.95 226.961  10
   6   3   0 991.451 125.471  10
   6   3   0 919.853 126.512   9
   6   3   0 948.819 124.159  13
  -6   3   0 1046.43 96.3949   8
   6   3   1 11918.3 469.074   9
   6   3   1 11009.9 457.429  13
  -6   3  -1 11274.3 396.355   8
   6   3   1 11290.7 452.348  10
   6   3   2 74017.5 2108.71   9
  -6   3  -2 77949.6 2023.39   8
   6   3   2 78236.6 2101.48  24
   6   3   2 70868.9 2079.23  10
   6   3   3 230.024 83.7907   9
  -6   3  -3 357.019 67.2745   8
   6   3   3 288.522 90.3167  24
   6   3   4 45693.1 1343.42   9
  -6   3  -4 44811.8 1257.71   8
  -6   3  -4 44455.9 1248.63  19
   6   3   4 44981.1 1328.76  24
   6   3   5 1804.43 167.119   9
  -6   3  -5 1631.95 126.067   8
   6   3   5 1757.08 160.301  24
   6   3   5 1671.45 149.978  21
  -6   3  -5 1666.19 124.760  19
   6  -3   5 1561.07 139.232   7
   6   3   6 4570.54 272.026   9
  -6   3  -6 4430.63 220.076   8
  -6   3  -6 4435.84 218.607  19
   6   3   6 4288.30 248.148  21
   6  -3   6 4331.24 240.930   7
   6   3   6 4781.53 264.447  24
   6   3   7 21447.2 762.261   9
   6   3   7 23163.3 759.058  24
   6   3   7 23379.8 724.340  23
   6   3   7 21821.1 738.070  21
  -6   3  -7 22265.1 696.456  19
   6  -3   7 20861.2 723.888   7
  -6   3  -7 22858.4 702.572   8
   6  -3   8 130.452 80.3620   7
   6   3   8 171.667 80.7667   9
   6   3   8 158.308 78.5843  21
   6   3   8 177.254 74.9795  23
  -6   3  -8 122.504 64.8238   8
  -6   3  -8 95.5421 62.9623  19
  -6   3  -9 3614.49 205.048  19
   6   3   9 3679.20 221.981  23
  -6   3  -9 3427.89 208.421   8
   6  -3   9 3730.93 229.600   7
   6   3  10 45169.6 1278.04  23
  -6   3 -10 42746.4 1247.49  19
   6  -3  10 41470.6 1280.54   7
   6  -3  11 932.300 132.355   7
   6   3  11 866.291 125.733  23
  -6   3 -11 799.651 110.256  19
   6   3  12 30681.8 976.411  23
   6  -3  12 31407.3 992.622   7
   6   3  13 31873.7 998.249  23
  -6   3 -13 31477.8 985.220   8
   6   3  13 31677.7 1012.22  16
   6   3  14 6274.54 318.014  23
  -6   3 -14 6001.39 311.778   8
  -6   3 -14 6886.02 307.167  10
   6   3  14 5376.73 318.384  16
  -6   3 -15 1703.79 140.930  10
   6  -3  15 1421.65 161.271  12
   6   3  15 1602.94 163.418  23
  -6   3 -15 1577.48 162.435   8
  -6   3 -15 1279.12 142.183  18
   6   3  15 1456.77 168.894  16
   6  -3  16 24799.6 822.824  12
   6   3  16 24540.3 820.165  23
  -6   3 -16 24809.4 819.717   8
  -6   3 -16 23789.8 815.250  18
   6   3  16 25017.3 841.457  16
   6  -3  17 21281.3 750.449  12
  -6   3 -17 22043.4 757.056   8
   6   3  17 23194.5 766.444  23
  -6   3 -17 22661.0 764.514  18
   6   3  17 22390.4 780.091  16
   6  -3  18 8756.06 395.088  12
   6   3  18 9445.84 406.440  23
  -6   3 -18 9425.59 407.443  18
  -6   3 -18 8545.31 394.038   8
   6   3  18 9110.91 419.287  16
   6  -3  19 4861.08 270.870  12
   6   3  19 5420.58 282.061  23
  -6   3 -19 4806.13 276.323   8
  -6   3 -19 4970.35 277.459  18
   6   3  19 4683.61 286.987  16
   6  -3  20 4072.51 234.451  12
   6   3  20 4057.14 235.743  23
  -6   3 -20 4342.96 244.740   8
  -6   3 -20 3357.59 226.400  18
   6   3  20 4252.41 259.083  16
   6  -3  21 1047.84 122.644  12
   6   3  21 950.129 122.834  23
  -6   3 -21 804.763 113.857  18
   6   3  21 844.239 131.419  16
   6   3  22 770.332 105.693  23
  -6   3 -22 580.778 97.2239  18
   6   3  22 592.667 104.379  16
  -6   3 -23 3276.85 164.885  13
   6   3  23 2819.51 169.420  23
  -6   3 -23 3175.53 180.624  18
  -6   3 -24 2939.62 140.187  13
   6   4 -22 322.215 52.3852  21
   6   4 -21 39.2274 54.1969  22
   6   4 -21-14.5087 44.4657  21
   6   4 -20-4.18732 58.6731  22
   6   4 -20 45.8048 53.7734  21
   6   4 -19 556.717 83.6175  13
   6   4 -19 533.029 97.3504  22
   6   4 -19 564.167 92.6271  21
   6   4 -18 1617.16 154.057  22
   6   4 -18 1827.85 147.020  13
   6   4 -18 1465.51 135.119  11
   6   4 -18 2020.43 156.751  21
   6   4 -17 30.4232 69.6626  13
   6   4 -17 102.858 73.5417  22
   6   4 -17 90.5217 68.7389  11
   6   4 -17 67.4881 76.9205  21
   6   4 -16 10000.1 416.312  13
   6   4 -16 9739.25 428.227  22
   6   4 -16 9317.09 405.817  11
   6   4 -16 10031.6 421.057  21
   6   4 -15 9058.99 382.353   9
   6   4 -15 8840.31 398.059  13
   6   4 -15 8791.43 406.174  22
   6   4 -15 9535.52 408.662  21
   6   4 -14 3270.55 219.317   9
   6   4 -14 3062.98 225.133  21
   6   4 -14 3203.64 229.139  13
   6   4 -14 3000.83 229.386  22
   6   4 -13 3031.46 230.983  13
   6   4 -13 3160.41 239.485  22
   6   4 -13 3576.51 247.591  21
   6   4 -12 274.071 121.330  10
   6   4 -12 206.621 96.3128  13
   6   4 -12 276.872 106.264  22
   6   4 -12 288.015 108.957  21
   6   4 -11 119.982 111.626  10
   6   4 -11 128.202 101.754  13
   6   4 -11 173.850 95.0888  22
   6   4 -11 155.341 103.561  21
   6   4 -10 682.608 130.190  13
   6   4 -10 532.246 119.360  21
   6   4 -10 588.892 120.014  22
   6   4 -10 915.495 150.318  10
   6   4  -9 1324.99 164.835  13
   6   4  -9 1267.69 154.942  21
   6   4  -9 1175.71 153.093  22
   6   4  -9 1443.23 180.506  10
   6   4  -8 5377.56 316.340  13
   6   4  -8 5010.84 298.244  21
   6   4  -8 5129.99 302.394  22
   6   4  -7 12.8768 84.2678  21
   6   4  -6 15417.2 587.668  21
   6   4  -6 14783.1 606.630  10
   6   4  -5 26247.6 875.496  13
   6   4  -5 24720.4 879.549  10
   6   4  -5 25689.8 853.494  21
   6   4  -4 30198.9 1011.65  13
   6   4  -4 30222.0 980.746  21
   6   4  -4 32407.9 1029.36  10
   6   4  -3 3445.96 251.335  13
  -6   4   3 3468.04 187.612   8
   6   4  -3 3161.36 226.676  21
   6   4  -3 3592.73 255.406  10
   6   4  -2 800.142 134.287  13
  -6   4   2 862.891 94.4116   8
   6   4  -2 885.901 127.608  21
   6   4  -2 815.079 136.904  10
   6   4  -1 1406.95 167.446  13
  -6   4   1 1540.55 122.560   8
   6   4  -1 1505.55 156.476  21
   6   4  -1 1464.51 165.436  10
   6   4   0 676.541 120.593  10
   6   4   0 549.333 109.384  24
   6   4   0 782.585 138.319   9
   6   4   0 614.680 125.493  13
   6   4   0 457.507 108.570  21
  -6   4   0 637.216 87.4196   8
   6   4   1 4635.35 291.316   9
   6   4   1 4338.65 277.744  13
  -6   4  -1 4203.45 219.374   8
   6   4   1 4815.96 272.496  24
   6   4   1 4567.58 264.878  21
   6   4   1 4037.80 264.061  10
   6   4   2 726.848 120.752  10
   6   4   2 844.816 145.229   9
   6   4   2 911.757 126.204  24
   6   4   2 973.641 131.025  21
  -6   4  -2 727.154 95.6750   8
   6   4   3 28.7113 89.6299   9
   6   4   3 59.9358 72.9737  24
   6   4   3 5.89152 80.0920  21
  -6   4  -3 58.3434 54.5548   8
   6   4   4 21103.9 755.343   9
  -6   4  -4 21101.2 669.077   8
   6   4   4 20892.4 716.532  21
   6   4   4 19231.7 702.942  24
   6   4   5 1203.10 140.249  24
   6   4   5 1186.44 154.222   9
  -6   4  -5 1204.07 121.736   8
   6   4   5 1122.61 140.756  21
   6   4   6 11589.6 500.252   9
  -6   4  -6 11314.3 441.588   8
   6   4   6 11773.1 481.322  21
   6   4   7 3812.64 262.084   9
  -6   4  -7 3949.42 228.111   8
   6   4   7 3706.99 247.685  21
   6   4   8 4322.40 273.432   9
  -6   4  -8 4210.71 243.215   8
  -6   4  -9 1782.75 161.983   8
  -6   4 -10 10545.7 434.466   8
   6   4  11 763.525 117.997  23
  -6   4 -11 703.154 117.821   8
  -6   4 -11 940.139 129.917  10
   6   4  12 6531.73 325.952  23
  -6   4 -12 6350.83 326.060   8
   6   4  12 5738.98 333.146  16
   6   4  13 2868.60 204.521  23
  -6   4 -13 2232.00 191.803   8
  -6   4 -13 2476.26 181.289  10
   6   4  14 658.643 116.786  23
  -6   4 -14 912.270 132.146   8
  -6   4 -14 773.060 106.276  10
   6   4  15 2172.59 179.489  23
  -6   4 -15 2101.01 181.489   8
  -6   4 -15 2000.30 149.844  10
   6   4  16 3044.79 206.249  23
  -6   4 -16 2833.81 172.708  10
   6   4  17 245.220 96.6754  23
  -6   4 -17 330.248 66.3754  10
   6   4  18 56.3434 77.2501  23
   6   4  19 144.142 72.3477  23
  -6   4 -19 32.5643 80.3854   8
  -6   4 -20 4125.66 208.500  13
   6   4  20 3833.32 197.526  23
  -6   4 -21 7071.26 277.299  13
   6   4  21 6927.60 269.585  23
  -6   4 -22 1260.49 93.2892  13
   6   4  22 970.140 81.9980  23
   6   5 -17 863.241 95.3739  13
   6   5 -17 863.113 82.5997  21
   6   5 -16 227.004 71.3410  13
   6   5 -16 206.837 63.1689  21
   6   5 -15 1264.86 114.792   9
   6   5 -15 1318.98 132.229  13
   6   5 -15 1374.73 123.685  21
   6   5 -14 4111.75 225.434   9
   6   5 -14 4340.39 244.398  13
   6   5 -14 4141.35 229.734  21
   6   5 -13 70.3644 73.4884   9
   6   5 -13 32.2603 85.7229  13
   6   5 -13 115.320 73.9685  21
   6   5 -12 8756.82 386.253   9
   6   5 -12 8650.01 391.904  13
   6   5 -12 8606.41 385.145  21
   6   5 -11 880.817 128.440   9
   6   5 -11 793.434 139.462  13
   6   5 -11 690.217 122.082  21
   6   5 -10 156.199 118.910  10
   6   5 -10 203.610 98.1007   9
   6   5 -10 228.302 103.221  21
   6   5  -9 6894.58 346.466  21
   6   5  -8-85.1723 116.927  10
   6   5  -8-20.2513 104.287  13
   6   5  -8 25.1690 83.7321  21
   6   5  -7 1739.15 186.263  13
   6   5  -7 1841.02 177.759  21
   6   5  -7 1718.12 195.125  10
   6   5  -6 7356.24 377.556  13
   6   5  -6 6850.47 355.720  21
   6   5  -6 7234.69 379.721  10
   6   5  -5 446.729 128.512  10
   6   5  -5 664.899 134.293  13
   6   5  -5 693.129 124.427  21
   6   5  -4 1243.23 170.700  10
   6   5  -4 1315.64 175.441  13
   6   5  -4 1138.18 152.728  21
  -6   5   4 1349.36 131.958  10
   6   5  -3 905.045 148.182  10
   6   5  -3 871.237 157.974   9
   6   5  -3 682.850 141.104  13
   6   5  -3 747.746 130.291  21
  -6   5   3 844.218 117.344  10
   6   5  -2 2249.24 219.008   9
   6   5  -2 2169.18 202.822  13
   6   5  -2 1928.27 181.360  21
  -6   5   2 2456.06 190.737  10
   6   5  -2 1987.95 194.489  10
   6   5  -1 6911.09 380.056   9
   6   5  -1 6707.88 343.105  21
  -6   5   1 7337.62 354.883  10
   6   5  -1 6046.76 348.761  10
   6   5   0 5567.70 341.400   9
   6   5   0 5321.45 305.030  21
  -6   5   0 6246.12 326.938  10
   6   5   1 884.158 155.590   9
   6   5   1 1058.05 148.902  21
  -6   5  -1 1199.62 158.544  10
   6   5   2 2034.75 202.895   9
  -6   5  -2 1688.46 140.332   8
   6   5   2 1474.80 162.131  21
  -6   5  -2 1837.92 187.830  10
   6   5   3 2726.31 224.795   9
  -6   5  -3 2449.53 172.881   8
   6   5   3 2710.45 205.668  21
  -6   5  -3 3129.76 234.143  10
   6   5   4 2146.84 198.900   9
  -6   5  -4 2167.84 163.989   8
   6   5   4 1976.48 184.853  21
  -6   5  -4 2535.16 208.041  10
   6   5   5 4961.88 303.952   9
  -6   5  -5 4831.25 255.781   8
  -6   5  -5 5616.89 314.304  10
  -6   5  -6 1157.27 132.919  13
   6   5   6 1434.78 164.215   9
  -6   5  -6 1460.70 166.531  10
  -6   5  -6 1237.49 134.366   8
  -6   5  -7 1590.88 157.114  13
   6   5   7 2151.90 184.680   9
  -6   5  -7 2003.45 157.914   8
  -6   5  -8 247.535 80.1979   8
  -6   5  -9 62.9424 76.0236   8
  -6   5  -9 109.014 89.9755  10
  -6   5 -10 285.998 86.0996   8
   6   5  10 166.772 93.9433  16
  -6   5 -10 305.391 89.5912  10
  -6   5 -11 593.951 110.623  13
  -6   5 -11 957.084 121.697   8
   6   5  11 791.690 128.416  16
  -6   5 -11 871.786 113.744  10
  -6   5 -12 11413.4 468.221  13
  -6   5 -12 11796.8 449.496   8
  -6   5 -12 12153.0 440.853  10
   6   5  12 11608.6 463.992  16
  -6   5 -13 7400.07 342.182  13
  -6   5 -13 7199.97 325.805   8
  -6   5 -13 7538.01 313.885  10
   6   5  13 7397.10 340.708  16
  -6   5 -14 120.716 78.1542  13
  -6   5 -14 87.5642 71.3887   8
   6   5  14 67.5951 82.8844  16
  -6   5 -14 80.7253 58.9699  10
  -6   5 -15 7176.55 312.145  13
  -6   5 -15 6436.97 293.288   8
  -6   5 -15 6586.41 271.932  10
   6   5  15 7105.30 315.560  16
  -6   5 -16 83.4745 61.6678  13
  -6   5 -16 61.9057 60.0259   8
   6   5  16 45.3165 70.7062  16
  -6   5 -16 24.9218 43.6500  10
   6   5  17 4130.19 211.929  16
  -6   5 -18 35.8698 46.1856  13
   6   5  18 25.4999 52.3295  16
  -6   5 -19 479.331 65.1043  13
   6   5  19 565.309 72.4144  16
   6   6 -12 1306.00 101.839   9
   6   6 -11 3509.66 184.475   9
   6   6 -10 1060.49 111.797   9
   6   6  -9 941.391 110.065   9
   6   6  -8 1916.47 152.690   9
   6   6  -8 1250.42 110.204  21
   6   6  -7 5876.01 261.215  21
   6   6  -6 1226.59 119.157  21
   6   6  -5 1659.97 155.651   9
   6   6  -5 1274.03 122.220  21
   6   6  -4 81.8645 88.3161   9
   6   6  -4 60.5899 65.5206  21
   6   6  -3 581.914 116.169   9
   6   6  -3 502.344 92.2622  21
   6   6  -2 1365.56 157.177   9
   6   6  -2 1212.62 125.829  21
  -6   6   2 1391.49 114.650  10
   6   6  -1 11223.7 449.051   9
  -6   6   1 9696.69 379.688  10
   6   6   0 733.889 122.126   9
  -6   6   0 472.427 83.9184  10
   6   6   1 9789.42 398.677   9
  -6   6  -1 7925.47 347.514  10
   6   6   2 1421.32 146.425   9
  -6   6  -2 1356.89 132.953  10
   6   6   3 1730.31 154.903   9
  -6   6  -3 1824.29 151.536  10
   6   6   4 87.6473 69.5698   9
  -6   6  -4 128.456 80.5510  10
  -6   6  -5 72.1257 78.8802  10
  -6   6  -6 1452.18 136.954  10
   6   6   6 1495.58 133.899  16
  -6   6  -7 6227.45 283.603  10
   6   6   7 6135.99 276.711  16
   6   6   8 377.389 80.5638  16
  -6   6  -8 318.413 80.2555  10
   6   6   9 1853.30 135.107  16
  -6   6 -10 2903.38 167.335  10
   6   6  10 3147.17 170.112  16
  -6   6 -11 8193.73 305.918  10
   6   6  11 8019.10 302.197  16
   6   6  12 18.9135 43.3921  16
  -6   6 -12-18.7802 44.1975  10
  -6   6 -13 20.6132 34.0789  10
   7   0 -26 44.6020 50.8339  11
   7   0 -25 1597.70 141.891  11
   7   0 -24 37.3404 56.6921  22
   7   0 -24-10.5328 72.6989  11
   7   0 -23 168.059 76.2015  22
   7   0 -23 223.190 95.1682  11
   7   0 -22 5.60717 67.8168  22
   7   0 -22 13.3706 87.9888  11
   7   0 -21 361.863 101.092  22
   7   0 -21 367.226 116.854  11
   7   0 -20-6.52044 78.8642  22
   7   0 -20 75.6734 104.987  11
   7   0 -19 103556. 2800.59  22
   7   0 -19 99273.9 2841.36  11
   7   0 -18 7.86325 104.646  11
   7   0 -18 103.052 89.9302  22
   7   0 -17 9280.95 452.866  11
   7   0 -17 8990.83 422.834  22
   7   0 -16-33.8367 83.4482  22
   7   0 -16 45.7964 100.458  11
   7   0 -15 42388.2 1322.16  11
   7   0 -15 42340.9 1298.44  22
   7   0 -14 12.7184 71.1320  22
   7   0 -14 49.6790 88.6166  11
   7   0 -13 914.386 126.472  22
   7   0 -13 956.555 141.543  11
   7   0 -12 87.2760 73.9978  22
   7   0 -12 32.2206 75.3470  11
   7   0 -11 35264.3 1091.77  11
   7   0 -11 34505.0 1070.32  22
   7   0 -10 95.2911 70.8298  22
   7   0 -10-34.7595 71.8889  11
   7   0  -9 1387.38 142.771  11
   7   0  -9 1431.11 136.466  22
  -7   0   8 75.7197 39.7042   6
   7   0  -8 58.2906 59.5358  22
   7   0  -8 10.4949 63.8986  11
   7   0  -7 166271. 4416.46  11
  -7   0   7 171538. 4326.97   6
   7   0  -7 165413. 4398.34  22
  -7   0   6 10.4148 38.7417   6
   7   0  -6 36.2757 59.0167  22
   7   0  -6 43.4997 60.7235  11
  -7   0   5 55698.7 1444.37   6
   7   0  -5 50200.9 1510.61  11
  -7   0   4 31.7534 23.9926  15
  -7   0   3 9318.69 330.926   5
   7   0  -3 9367.14 297.619   4
   7   0  -2 3.24536 24.3701   4
  -7   0   2 6.60465 24.7972   4
  -7   0   1 26357.8 798.326   5
   7   0  -1 27564.5 766.223   4
   7   0   0 10.9482 24.9345   4
  -7   0   0 22.7337 28.0644   4
  -7   0   0-2.75601 42.5784   5
  -7   0  -1 38896.2 1068.78   5
   7   0   1 37651.6 1029.40   4
  -7   0  -1 40664.1 1039.17   4
  -7   0  -1 37047.5 1005.70  15
  -7   0  -2 5.12909 20.2070  15
   7   0   2 3.88711 29.6615   4
  -7   0  -2 34.4165 33.0979   4
  -7   0  -2 14.8924 41.9381   5
   7   0   3 79499.8 2091.16   4
  -7   0  -3 81292.6 2102.99   4
   7   0   4 35.0013 27.1594   4
   7   0   5 39134.0 1062.18   4
  -7   0  -5 38573.7 1082.29  20
  -7   0  -6 8.86007 44.1302  20
  -7   0  -7 124436. 3235.32  20
  -7   0  -8 55.9697 48.4432  20
   7   0   9 2046.19 164.261   7
   7   0  10 56.4711 74.0304   7
   7   0  11 1001.38 124.403   7
   7   0  12 16.8463 73.9111   7
  -7   0 -12 33.4624 53.8578  19
  -7   0 -13 18774.1 608.000  19
   7   0  13 18713.7 666.536   7
   7   0  14-24.5084 84.5779   7
  -7   0 -14 12.2939 53.6351  19
  -7   0 -15 58227.0 1646.88  19
   7   0  15 61520.0 1735.21   7
  -7   0 -16 48.4442 63.5075  19
  -7   0 -17 9529.47 380.483  19
   7   0  18-37.7979 97.7186  12
   7   0  19 27881.8 900.470  12
   7   0  19 26335.6 852.800  23
   7   0  20 12.0372 93.3545  12
   7   0  20-9.78962 77.4270  23
   7   0  21 29335.8 915.434  12
   7   0  21 27265.2 867.046  23
   7   0  22 88.1442 73.4473  23
   7   0  22 37.0817 91.8089  12
   7   0  23 19196.0 639.293  12
   7   0  23 18064.2 592.116  23
  -7   0 -24 70.6716 73.7906  18
   7   0  24 24.9366 49.1262  23
  -7   0 -25 1104.70 131.592  11
   7   0  25 913.393 80.8275  23
  -7   0 -25 1148.99 123.510  18
  -7   0 -26-45.5457 65.4969  11
  -7   0 -26 11.0936 54.2951  18
  -7   0 -27 19066.9 572.133  11
  -7   0 -27 17043.3 548.007  18
   7   1 -27 478.815 66.2580  11
   7   1 -26 1916.37 128.122  22
   7   1 -26 2135.02 146.887  11
   7   1 -25 390.864 81.2024  22
   7   1 -25 348.522 89.1100  11
  -7  -1  25 364.915 52.4373  17
   7   1 -24 3912.59 230.728  22
   7   1 -24 4047.42 247.373  11
   7   1 -23 9205.84 407.124  22
   7   1 -23 10195.0 444.386  11
   7  -1 -23 9248.53 376.271  11
   7   1 -22 2613.12 228.864  11
   7  -1 -22 2421.41 181.996  11
   7   1 -22 2489.85 203.662  22
   7   1 -21 28828.8 963.242  11
   7   1 -21 27248.2 932.392  22
   7  -1 -21 27670.1 898.755  11
   7   1 -20 2855.16 244.511  11
   7  -1 -20 2751.99 211.426  11
   7   1 -20 3056.70 247.749  22
  -7  -1  20 2939.37 204.638   3
   7   1 -19 3254.81 268.551  11
   7  -1 -19 3044.77 227.303  11
   7   1 -19 3010.98 250.449  22
  -7  -1  19 3551.24 224.508   3
  -7   1  19 3243.20 221.885   3
   7   1 -18 1800.89 203.455  11
   7  -1 -18 1758.88 179.032  11
   7   1 -18 2155.46 212.807  22
  -7  -1  18 2239.47 182.615   3
  -7   1  18 2065.14 176.356   3
   7  -1 -17 1167.79 148.016  11
   7   1 -17 1386.94 174.784  22
   7   1 -17 904.034 161.075  11
  -7  -1  17 952.158 133.125   3
  -7   1  17 1055.75 136.538   3
   7   1 -16 2828.31 237.294  22
   7   1 -16 3501.51 268.538  11
   7  -1 -16 2841.11 217.768  11
  -7   1  16 3144.30 210.705   3
  -7  -1  16 3139.76 212.005   3
  -7   1  15 19126.4 640.398   3
   7   1 -15 17594.3 684.734  22
   7   1 -15 17460.8 704.040  11
   7  -1 -15 17225.7 655.698  11
  -7  -1  15 18530.4 628.745   3
   7   1 -14 10435.1 476.210  11
   7  -1 -14 9650.88 437.355  11
   7   1 -14 10674.3 471.588  22
  -7  -1  14 10317.3 415.644   3
  -7   1  14 10245.9 413.170   3
   7   1 -13 67691.3 2028.74  11
   7  -1 -13 68169.0 1979.25  11
   7   1 -13 70834.7 2023.97  22
  -7  -1  13 70462.3 1940.63   3
  -7   1  13 73596.1 1945.96   3
   7   1 -12 10470.5 479.932  11
   7  -1 -12 11244.3 459.893  11
  -7  -1  12 11166.0 430.244   3
   7   1 -12 11766.2 488.726  22
  -7   1  12 11783.7 435.632   3
   7   1 -11 2098.06 192.377  11
   7  -1 -11 2459.31 184.628  11
  -7   1  11 2499.97 149.069  17
   7  -1 -10 6164.82 298.156  11
   7   1 -10 5896.60 311.561  22
  -7   1  10 5853.43 246.485  17
   7   1  -9 31861.7 1011.87  22
   7  -1  -9 32797.2 988.615  11
  -7   1   9 32299.2 924.037  17
   7   1  -8 5427.07 256.404  13
   7  -1  -8 5968.68 279.346  11
   7   1  -8 5776.08 295.822  22
  -7   1   8 5558.63 234.263  17
   7  -1  -7 1765.25 141.101  11
   7   1  -7 1691.44 152.300  22
  -7   1   7 1698.25 117.207  17
  -7   1   6 1645.94 98.0848   6
  -7  -1   6 1745.48 118.673   6
   7   1  -6 2082.71 163.065  22
  -7   1   6 1780.46 117.628  17
  -7  -1   5 24945.2 718.889   6
  -7   1   5 24725.4 689.530   6
   7   1  -5 23564.5 778.942  22
  -7   1   5 23361.7 706.017  17
   7   1  -4 26502.7 894.700  22
  -7  -1   4 30340.3 803.104   4
  -7   1   3 14813.7 445.951   5
   7   1  -3 14688.2 527.856  11
  -7  -1   3 14152.3 431.079   4
  -7   1   2 23375.1 664.194   5
  -7  -1   2 23555.0 707.176   1
  -7   1   2 22916.2 701.953   1
   7   1  -2 22389.0 741.645  11
  -7  -1   2 23808.8 650.997   4
  -7  -1   2 21414.5 677.035  17
  -7   1   1 177328. 4488.88   5
   7   1  -1 182821. 4483.14   4
   7   1  -1 170446. 4573.32  11
   7  -1  -1 168290. 4448.78   4
  -7  -1   1 175876. 4473.04   4
  -7  -1   1 179701. 4535.02   1
  -7   1   1 177483. 4530.73   1
  -7   1   0 15080.1 467.657   5
  -7   1   0 14958.5 497.001   1
   7   1   0 15250.7 459.685   4
   7   1   0 14901.8 532.351  11
   7  -1   0 15575.0 439.322   4
  -7  -1   0 14452.1 494.911   1
  -7  -1   0 15077.6 454.846   4
   7   1   1 42281.5 1326.86   9
  -7  -1  -1 47157.1 1292.91   5
   7   1   1 45582.5 1339.40  11
   7   1   1 48517.3 1265.12   4
   7  -1   1 46782.2 1239.98   4
  -7  -1  -1 48477.9 1314.72   1
  -7   1  -1 47739.8 1310.51   1
  -7  -1  -1 46423.6 1258.27   4
  -7   1  -1 47422.1 1273.96   5
  -7   1  -2 5703.88 231.435   8
   7   1   2 5930.10 279.280  11
  -7  -1  -2 6010.15 249.186   5
   7   1   2 5877.20 225.951   4
  -7   1  -2 6226.47 244.038  20
   7  -1   2 5732.22 209.234   4
  -7   1  -3 14478.7 448.088   8
   7   1   3 13296.3 495.971  24
  -7   1  -3 12841.4 445.843  20
   7  -1   3 14186.2 423.483   4
   7   1   3 14773.9 446.781   4
   7   1   3 14918.1 509.796  11
  -7  -1  -3 15412.5 475.234   5
  -7  -1  -3 13211.3 428.510  15
  -7  -1  -4 40.0655 31.5074  15
   7  -1   4 16.5551 26.9500   4
   7   1   4 37.0186 68.2495  24
  -7  -1  -4 65.8420 45.6202   5
  -7   1  -4 39.9291 40.2983   8
  -7   1  -4 83.1568 48.7616  20
  -7   1  -5 70603.2 1815.88   8
   7   1   5 69014.0 1888.88  24
  -7  -1  -5 69277.9 1817.11  20
  -7   1  -5 68917.1 1825.05  20
   7  -1   5 65978.3 1791.99   4
  -7  -1  -5 66619.5 1794.35  15
  -7   1  -6 3575.09 167.212   8
   7   1   6 3343.82 207.204  24
  -7  -1  -6 3398.76 166.307  20
  -7   1  -6 3021.54 167.807  20
   7   1   7 38412.5 1125.37  24
  -7   1  -7 38048.1 1046.58   8
   7   1   7 37789.2 1064.68  21
   7   1   7 35265.8 1089.98   2
   7  -1   7 36085.1 1094.88   2
  -7  -1  -7 38175.6 1046.39  20
   7   1   8 2851.11 186.136   2
   7  -1   8 2919.28 188.645   2
  -7   1  -8 2874.57 152.667   8
  -7  -1  -8 2766.04 150.078  20
   7   1   8 2712.81 179.265   7
   7   1   9 108973. 2974.64   2
   7  -1   9 112819. 2982.67   2
  -7   1  -9 113810. 2914.79   8
   7   1   9 111347. 2970.67   7
  -7  -1  -9 110444. 2907.91  20
   7   1  10 2929.72 199.245   2
   7  -1  10 3019.12 203.346   2
  -7   1 -10 3294.86 170.387   8
  -7   1 -10 3638.28 192.651  19
   7   1  10 3270.12 203.122   7
  -7   1 -11 21887.3 671.910   8
   7   1  11 21931.0 730.208   2
   7  -1  11 22253.0 734.877   2
  -7   1 -11 22117.7 698.420  19
   7   1  11 22063.5 705.171  16
   7   1  11 21764.5 722.870   7
  -7   1 -12 3054.01 176.867   8
   7   1  12 3245.21 218.251   2
   7  -1  12 2959.14 214.283   2
  -7  -1 -12 3753.30 182.487  19
  -7   1 -12 4072.21 214.317  19
   7   1  12 3702.06 211.621  16
   7   1  12 3418.56 217.782   7
  -7   1 -13 97089.3 2546.28   8
  -7   1 -13 94858.9 2570.65  19
   7   1  13 92561.1 2582.58  16
   7   1  13 98958.7 2612.77   7
  -7   1 -14 9725.39 379.190   8
  -7   1 -14 10703.3 410.262  19
   7   1  14 10049.3 413.082  16
   7   1  14 9779.32 420.683   7
  -7   1 -15 18533.3 617.208   8
  -7   1 -15 19448.7 640.788  19
   7   1  15 18070.6 646.295  16
   7   1  16-33.6221 81.5395  12
  -7   1 -16 45.3108 69.1474  19
  -7   1 -16 39.7350 56.4745   8
   7   1  16 34.2923 71.3658  16
   7   1  17 12760.8 497.702  12
  -7   1 -17 13034.5 469.495   8
   7   1  17 12190.7 497.880  16
   7  -1  18 5021.87 302.337  12
   7   1  18 4976.11 275.345  12
   7   1  18 5335.97 287.818  23
  -7   1 -18 4703.35 247.958   8
   7   1  18 5142.16 284.450  16
   7  -1  19 2142.31 208.657  12
   7   1  19 2373.45 185.047  12
   7   1  19 2366.89 188.989  23
   7   1  19 2369.75 191.112  16
   7  -1  20 4728.16 291.898  12
   7   1  20 5038.64 268.286  12
   7   1  20 4837.58 266.529  23
   7  -1  20 4475.42 231.948  23
   7  -1  21 46726.6 1397.07  12
   7   1  21 48250.7 1360.50  12
   7   1  21 48116.4 1365.57  23
   7  -1  21 45346.3 1311.99  23
   7  -1  22 2362.31 200.650  12
   7   1  22 2517.20 179.810  23
   7  -1  23 14030.6 513.263  12
  -7   1 -23 14277.6 542.333  11
   7   1  23 13332.6 479.019  23
  -7   1 -23 13086.4 524.716  18
   7  -1  24 1178.23 131.961  12
  -7  -1 -24 1205.51 133.821  11
  -7   1 -24 1095.94 134.857  11
   7   1  24 1071.71 112.092  23
  -7  -1 -24 999.689 115.939  18
  -7   1 -25 11813.4 433.780  11
  -7  -1 -25 11313.3 419.171  11
   7   1  25 10886.5 374.215  23
  -7  -1 -25 10470.8 392.325  18
  -7  -1 -26 17.5121 50.0402  11
  -7   1 -26 77.1758 62.8994  11
  -7  -1 -26 63.1236 40.6697  18
   7   1  26 33.9161 38.2477  23
  -7   1 -27 6134.63 247.155  11
   7   2 -26 3864.38 184.415  11
   7   2 -26 3832.80 178.832  22
   7   2 -25 863.415 100.709  22
   7   2 -25 748.097 96.4195  11
   7   2 -24 3221.78 205.348  11
   7   2 -24 3110.51 198.175  22
   7   2 -23 729.175 118.574  22
   7   2 -23 739.162 123.048  11
   7   2 -22 399.075 111.915  22
   7   2 -22 268.320 110.161  11
   7   2 -21 9761.14 444.571  11
   7   2 -21 8867.73 422.208  22
   7   2 -20 1081.50 162.513  22
   7   2 -20 1153.93 162.634  11
   7   2 -19 18450.7 697.857  11
   7   2 -19 16023.3 668.925  22
   7   2 -18 9266.86 458.809  11
   7   2 -17 2099.64 216.553  11
   7   2 -16 5011.20 330.499  11
   7   2 -15 42886.5 1354.48  11
   7   2 -14 16344.2 659.519  11
   7   2 -13 21585.8 731.034  13
   7   2 -13 22425.5 811.186  11
   7   2 -13 21992.9 795.225  22
   7   2 -12 35024.0 1065.79  13
   7   2 -12 35904.9 1137.07  11
   7   2 -12 33227.0 1114.37  22
   7   2 -11 15656.3 573.159  13
   7   2 -11 15537.2 622.800  11
   7   2 -11 16518.2 624.577  22
   7   2 -10 15584.7 569.531  13
   7   2 -10 16176.2 621.956  11
   7   2 -10 15525.9 606.453  22
   7   2  -9 6663.32 305.377   9
   7   2  -9 6329.72 308.019  13
   7   2  -9 6369.41 341.428  11
   7   2  -9 5832.87 328.666  22
   7   2  -8 11299.7 432.857   9
   7   2  -8 10498.3 430.554  13
   7   2  -8 10609.6 464.211  11
   7   2  -8 10548.5 455.132  22
   7   2  -7 36890.6 1093.46   9
   7   2  -7 35816.3 1092.84  13
   7   2  -7 36163.0 1129.36  11
   7   2  -7 35855.3 1124.59  22
   7   2  -6 20871.4 687.838   9
   7   2  -6 20251.2 688.514  13
   7   2  -6 21044.6 722.072  11
   7   2  -6 19737.3 711.029  22
   7   2  -5 10820.1 431.166   9
   7   2  -5 10797.0 433.783  13
   7   2  -5 11238.9 460.113  11
   7   2  -5 11023.8 456.177  22
   7   2  -4 5377.14 274.661   9
   7   2  -4 5200.50 276.971  13
   7   2  -4 5763.49 299.967  11
   7   2  -4 6298.66 309.363  22
   7   2  -3 43191.4 1238.58   9
   7   2  -3 40610.5 1227.52  13
   7   2  -3 42655.4 1254.48  11
   7   2  -3 41008.9 1199.64  21
   7   2  -2 11329.0 439.432   9
  -7   2   2 10841.4 383.156   8
   7   2  -2 10734.9 434.781  13
   7   2  -2 11356.3 450.295  11
  -7   2   2 10750.1 376.369  20
   7   2  -2 11757.6 418.025  21
   7   2  -1 22724.0 747.018   9
  -7   2   1 22752.5 683.664   8
   7   2  -1 22690.3 712.901  21
  -7   2   1 22035.1 675.864  20
  -7  -2   1 23871.4 687.568  17
   7   2  -1 22550.0 750.144  11
   7   2   0 22096.3 736.035   9
  -7   2   0 23374.2 674.498   8
  -7   2   0 21324.4 662.054  20
   7   2   0 21868.1 697.005  21
   7   2   0 22511.1 736.718  11
  -7  -2   0 22416.1 667.579  17
  -7   2  -1 33928.6 969.441   8
   7   2   1 34347.7 1033.15  11
   7   2   1 34785.9 1002.31  21
  -7   2  -1 32963.1 962.655  20
  -7  -2  -1 34780.6 964.181  17
   7   2   2 37870.8 1116.12  24
  -7   2  -2 35181.6 1027.89   8
   7   2   2 38294.3 1100.46  11
   7   2   2 37143.9 1064.86  21
  -7   2  -2 36276.3 1028.75  20
  -7  -2  -2 37549.2 1023.08  17
   7   2   3 1250.23 138.292  24
   7   2   3 1191.13 133.987   9
   7   2   3 1216.06 115.463  21
  -7   2  -3 1166.76 99.7664  20
   7   2   4 3702.58 230.337   9
   7   2   4 3177.40 216.031  24
   7   2   4 3297.02 192.088  21
   7   2   5 18284.0 651.387   9
  -7   2  -5 18935.5 580.165   8
   7   2   5 18276.0 605.853  21
   7   2   5 18156.9 642.119  24
   7   2   5 18165.0 603.301   2
   7  -2   5 17923.8 600.707   2
   7   2   6 1716.01 139.627   2
   7  -2   6 2113.14 152.398   2
  -7   2  -6 1908.44 129.895   8
   7   2   6 1623.47 159.619  24
   7   2   6 1592.78 137.181  21
   7   2   7 51496.1 1462.84   2
   7  -2   7 50854.2 1461.31   2
   7   2   7 51673.9 1512.13  24
  -7   2  -7 53070.6 1435.77   8
   7   2   7 51882.8 1466.52  21
   7  -2   7 52012.4 1502.33   7
   7  -2   8 28.3586 79.0847   7
   7   2   8 77.1161 80.6407  24
   7   2   8 46.3645 60.6906  21
  -7   2  -8 29.3895 49.9466   8
  -7   2  -8 39.0684 53.1153  19
   7   2   8 68.4375 62.3486   2
   7  -2   8 9.19070 60.1528   2
   7  -2   9 52.7514 83.7536   7
  -7   2  -9 103.913 59.7431   8
  -7   2  -9 148.889 64.7052  19
   7   2   9 76.3592 60.7292   2
   7  -2   9 76.5169 64.7108   2
   7   2  10 2508.70 182.484   2
   7  -2  10 2558.94 182.479   2
  -7   2 -10 2618.89 174.163  19
  -7   2 -10 2662.68 168.083   8
   7  -2  10 2467.36 200.832   7
  -7   2 -11 32834.9 968.951   8
  -7   2 -11 31957.0 974.662  19
   7  -2  11 32331.5 1033.69   7
  -7   2 -12 2900.85 188.247   8
   7  -2  12 2948.35 228.590   7
  -7   2 -13 31079.6 928.703   8
   7   2  13 31043.9 963.441  16
   7  -2  13 30987.0 992.714   7
   7   2  14 9073.43 408.534  23
  -7   2 -14 9565.59 390.454   8
   7   2  14 9601.90 421.385  16
   7  -2  14 9123.16 434.098   7
   7   2  15 46353.5 1383.02  23
  -7   2 -15 47709.4 1369.25   8
   7   2  15 46484.3 1398.75  16
   7   2  16 1059.55 144.996  23
  -7   2 -16 1293.42 135.818   8
   7   2  16 1210.94 150.442  16
   7  -2  17-46.2463 114.483  12
   7   2  17 86.5197 94.6879  23
  -7   2 -17 36.4515 75.0842   8
   7   2  17 57.4557 87.6826  16
   7  -2  18 283.770 113.576  12
   7   2  18 470.895 117.924  23
  -7   2 -18 370.303 96.4636   8
   7   2  18 407.801 120.289  16
   7  -2  19 25603.8 858.080  12
  -7   2 -19 26061.5 820.963   8
   7   2  19 24807.1 853.656  16
   7  -2  20 1555.69 175.211  12
  -7   2 -20 1480.44 141.019   8
  -7   2 -20 1842.03 176.836  18
   7   2  20 1685.64 173.756  16
   7  -2  21 4305.21 255.827  12
  -7   2 -21 4533.14 262.061  11
  -7   2 -21 4317.00 232.529   8
  -7   2 -21 4646.24 264.355  18
   7   2  21 4408.14 260.312  16
   7   2  22 166.209 82.6059  23
   7  -2  22 93.2623 90.1503  12
  -7   2 -22 157.679 82.5684  11
  -7  -2 -22 187.445 64.4222  18
  -7   2 -22 59.0852 71.5581  18
  -7   2 -23 12292.4 466.142  11
   7  -2  23 12612.6 462.503  12
  -7  -2 -23 12939.4 457.205  11
   7   2  23 12373.0 444.049  23
  -7   2 -23 12347.4 472.011  18
  -7  -2 -24 2987.32 168.036  11
  -7   2 -24 2720.54 175.260  11
   7   2  24 3069.23 168.905  23
  -7   2 -24 3125.27 187.408  18
   7   2  25 159.929 55.4456  23
  -7   2 -25 230.918 59.7389  11
  -7   2 -25 234.430 66.6763  18
   7   2  26 86.1861 36.3592  23
  -7   2 -26 81.4174 44.1203  18
   7   3 -24 4536.88 200.279  11
   7   3 -24 4540.22 189.399  21
   7   3 -24 4627.95 214.089  22
   7   3 -23 1013.94 103.040  11
   7   3 -23 824.561 101.801  22
   7   3 -22 32.7852 73.8186  22
   7   3 -22 92.1363 67.2520  11
   7   3 -21 2202.17 172.264  11
   7   3 -21 2069.30 174.427  22
   7   3 -20 259.072 101.130  22
   7   3 -20 107.113 84.7060  11
   7   3 -19 1889.86 182.693  11
   7   3 -19 1816.75 190.008  22
   7   3 -18 17178.5 644.451  11
   7   3 -18 17153.7 652.483  22
   7   3 -17 19234.9 670.694  13
   7   3 -17 20027.3 736.007  11
   7   3 -16 1347.73 143.437  13
   7   3 -16 1621.23 180.367  11
   7   3 -16 1518.15 183.170  22
   7   3 -15 32683.3 1029.53  13
   7   3 -15 33886.7 1081.90  11
   7   3 -15 31312.3 1076.20  22
   7   3 -14 12332.9 496.955  13
   7   3 -14 12249.1 530.163  11
   7   3 -14 11810.2 531.004  22
   7   3 -13 37819.4 1155.53  13
   7   3 -13 37072.3 1192.48  11
   7   3 -13 35646.5 1187.86  22
   7   3 -12 15834.9 580.468   9
   7   3 -12 15686.6 597.239  13
   7   3 -12 14737.5 614.129  11
   7   3 -12 14831.3 614.523  22
   7   3 -11 34448.6 1052.23   9
  -7   3  11 31658.2 974.978   8
   7   3 -11 34683.9 1067.85  13
   7   3 -11 32130.4 1083.47  11
   7   3 -11 33666.6 1092.37  22
   7   3 -10 7983.92 375.005   9
   7   3 -10 7853.89 381.960  13
   7   3 -10 8396.16 408.223  11
   7   3 -10 8433.18 407.325  22
   7   3  -9 5792.07 315.186   9
  -7   3   9 5485.92 262.987   8
   7   3  -9 6228.98 327.496  13
   7   3  -9 6263.82 341.268  11
   7   3  -9 5763.20 332.217  22
   7   3  -8 3265.95 223.107   9
  -7   3   8 2753.41 174.211   8
   7   3  -8 2953.67 221.760  13
   7   3  -8 2903.02 225.810  11
   7   3  -8 2996.67 231.184  22
   7   3  -7 19018.5 670.197   9
   7   3  -7 18252.5 668.749  13
  -7   3   7 17568.6 591.718   8
   7   3  -7 18203.9 682.845  22
   7   3  -7 18061.7 673.142  11
   7   3  -6 17635.2 639.385   9
   7   3  -6 17064.7 635.305  13
  -7   3   6 17092.3 564.365   8
   7   3  -6 17311.2 640.245  11
   7   3  -6 15819.1 634.068  22
   7   3  -5 53000.3 1533.59   9
   7   3  -5 53961.9 1529.39  13
  -7   3   5 50495.4 1435.55   8
   7   3  -5 50838.0 1523.03  11
   7   3  -5 50193.2 1533.05  10
   7   3  -4 54343.1 1504.87   9
   7   3  -4 50713.1 1483.79  11
  -7   3   4 51148.4 1401.90   8
   7   3  -3 6801.87 341.820   9
  -7   3   3 6417.73 274.381   8
   7   3  -3 6118.68 316.871  11
   7   3  -3 5622.37 297.580  21
   7   3  -2 700.561 123.394   9
   7   3  -2 576.047 113.628  13
   7   3  -2 431.799 95.4236  11
   7   3  -2 411.225 93.6593  21
   7   3  -1 23704.7 805.048  13
  -7   3   1 23731.7 724.733   8
   7   3  -1 23730.6 771.498  21
   7   3  -1 23082.5 779.308  11
  -7   3   0 16392.5 551.190   8
   7   3   0 17681.9 603.762  21
   7   3   0 16569.8 599.632  11
   7   3   1 365.688 105.249   9
   7   3   1 300.711 84.8850  21
  -7   3  -1 341.074 72.6913   8
   7   3   1 411.043 107.754  24
   7   3   1 255.243 77.5843  11
   7   3   2 11663.7 497.070   9
  -7   3  -2 11499.6 423.426   8
   7   3   2 12662.6 473.956  21
   7   3   2 12745.0 505.531  24
   7   3   3 48170.0 1475.89   9
  -7   3  -3 49033.2 1381.26   8
   7   3   3 51024.4 1441.54  21
  -7   3  -3 48947.2 1374.01  19
   7   3   3 50778.3 1474.37  24
   7   3   4 5207.31 297.985   9
  -7   3  -4 4657.80 231.106   8
   7   3   4 4684.72 263.097  21
  -7   3  -4 4690.64 227.916  19
   7   3   4 5131.49 292.860  24
   7   3   5 7676.29 372.771  24
   7   3   5 7793.94 381.914   9
  -7   3  -5 7395.75 315.048   8
   7   3   5 8073.23 354.855  21
  -7   3  -5 7621.05 313.096  19
   7  -3   5 7098.05 341.251   7
   7   3   6 1762.42 177.252   9
  -7   3  -6 2023.80 149.725   8
   7   3   6 1764.55 160.257  21
  -7   3  -6 1516.83 130.449  19
   7   3   6 1757.74 176.513  24
   7  -3   6 2052.46 171.376   7
   7   3   7 19926.1 724.834   9
  -7   3  -7 19256.6 653.294   8
   7   3   7 19900.3 717.790  24
   7   3   7 21128.7 681.232  23
   7   3   7 20009.3 694.877  21
  -7   3  -7 20163.3 652.404  19
   7  -3   7 20199.2 694.646   7
   7   3   8 12739.5 483.681  23
   7   3   8 12584.0 500.134  21
  -7   3  -8 12031.0 458.310   8
  -7   3  -8 12623.4 463.593  19
   7  -3   8 12683.5 499.128   7
   7   3   9 34103.8 1026.67  23
  -7   3  -9 33573.1 998.620  19
   7  -3   9 31319.7 1029.72   7
   7   3  10 17505.3 604.972  23
  -7   3 -10 16862.1 578.694  19
   7   3  11 4598.69 260.836  23
  -7   3 -11 3824.66 240.421   8
  -7   3 -11 4535.80 246.781  19
   7  -3  11 4406.46 269.363   7
   7   3  12 5273.04 280.106  23
  -7   3 -12 4238.52 248.800   8
  -7   3 -12 4724.17 254.364  19
   7  -3  12 3807.72 259.284   7
   7   3  13 8529.48 398.456  23
   7   3  13 8940.96 417.077  16
  -7   3 -14 7829.30 361.766   8
   7   3  14 7818.45 366.448  23
   7   3  14 7545.31 375.424  16
   7  -3  15 887.965 131.537  12
   7   3  15 781.879 127.101  23
  -7   3 -15 698.648 119.562   8
  -7   3 -15 1089.07 130.091  18
  -7   3 -15 844.479 107.018  10
   7   3  15 915.329 142.168  16
   7  -3  16 5417.50 303.631  12
   7   3  16 5525.78 298.140  23
  -7   3 -16 6178.45 307.018   8
  -7   3 -16 5626.09 294.714  18
   7   3  16 5620.13 320.778  16
   7  -3  17 19565.9 700.020  12
   7   3  17 20432.2 701.888  23
  -7   3 -17 21547.4 708.754   8
  -7   3 -17 19779.1 695.492  18
   7   3  17 20996.5 725.782  16
   7  -3  18-10.6099 90.7381  12
   7   3  18 20.8305 83.0066  23
  -7   3 -18-15.8715 75.9229   8
  -7   3 -18 5.37623 70.3652  18
   7   3  18 18.1981 95.2126  16
   7  -3  19 763.369 116.886  12
   7   3  19 785.127 119.637  23
  -7   3 -19 781.316 114.260   8
  -7   3 -19 901.074 118.139  18
   7   3  19 691.470 126.421  16
   7  -3  20 818.716 111.425  12
   7   3  20 951.956 121.609  23
  -7   3 -20 982.165 115.453  18
  -7   3 -20 691.980 106.824   8
   7   3  20 824.569 126.173  16
   7  -3  21 24439.1 732.959  12
   7   3  21 23469.9 728.666  23
  -7   3 -21 22362.7 728.348  18
   7   3  21 23060.7 751.820  16
   7   3  22 12548.7 417.489  23
  -7   3 -22 10843.6 406.313  18
  -7   3 -23 2405.99 132.964  13
   7   3  23 2535.13 144.044  23
   7   3  24 645.380 67.6298  23
  -7  -4  22 576.021 51.9780  17
   7   4 -21 11401.5 371.863  21
   7   4 -20 4622.23 208.382  21
   7   4 -19 794.833 93.3394  21
   7   4 -18 6923.75 300.791  11
   7   4 -18 7829.12 320.660  21
   7   4 -18 7580.42 329.152  22
   7   4 -17 14125.6 497.418  13
   7   4 -17 13256.8 491.492  11
   7   4 -17 14467.4 506.454  21
   7   4 -17 13504.5 513.377  22
   7   4 -16 30.4299 74.1446  13
   7   4 -16 41.1029 70.5787  21
   7   4 -16 54.4091 69.3202  11
   7   4 -16 129.352 87.2464  22
   7   4 -15 551.576 109.216  13
   7   4 -15 684.057 121.422  21
   7   4 -15 370.304 90.2270  11
   7   4 -15 504.601 110.021  22
   7   4 -14 362.604 89.4819   9
   7   4 -14 424.516 108.098  13
   7   4 -14 449.411 108.843  22
   7   4 -14 474.107 114.179  21
   7   4 -14 554.678 102.825  11
   7   4 -13 14281.1 524.883   9
   7   4 -13 13871.9 542.915  13
   7   4 -13 12591.7 529.118  22
   7   4 -13 12342.0 510.654  11
   7   4 -13 13695.1 537.376  21
   7   4 -12 1547.62 161.560   9
   7   4 -12 1413.73 163.784  13
   7   4 -12 1430.69 153.235  11
   7   4 -12 1264.91 159.373  21
   7   4 -12 1044.00 147.679  22
   7   4 -11 15520.5 601.428   9
   7   4 -11 15363.0 611.881  13
   7   4 -11 16467.1 618.106  21
   7   4 -10 2547.50 215.887   9
   7   4 -10 2712.34 223.719  13
   7   4 -10 2688.39 226.265  21
   7   4  -9 6203.04 331.004   9
   7   4  -9 5508.53 327.298  13
   7   4  -9 5167.19 312.030  21
   7   4  -8 1550.02 176.682   9
   7   4  -8 1574.60 181.552  13
   7   4  -8 1264.38 158.910  21
   7   4  -7 9449.30 462.166  13
   7   4  -7 10769.8 468.244  21
   7   4  -6 6042.50 333.999  21
   7   4  -6 6219.55 362.542  10
   7   4  -5 20632.7 785.907  13
  -7   4   5 21744.5 696.684   8
   7   4  -5 21955.5 776.681  21
   7   4  -5 22259.0 809.181  10
   7   4  -4 36701.6 1161.55   9
   7   4  -4 36432.4 1157.92  13
  -7   4   4 34756.6 1039.57   8
   7   4  -4 35391.1 1123.38  21
   7   4  -4 34852.2 1152.09  10
   7   4  -3 24081.5 863.745  13
  -7   4   3 24680.7 765.695   8
   7   4  -3 24742.9 837.294  21
   7   4  -2 1244.14 166.749  13
  -7   4   2 1303.32 122.083   8
   7   4  -2 1452.46 164.233  21
   7   4  -1-22.5068 95.9592   9
   7   4  -1-50.2367 86.6829  21
   7   4  -1-55.8640 92.4161  24
  -7   4   1 72.1573 59.4725   8
   7   4   0 11913.5 510.439   9
  -7   4   0 11255.6 416.380   8
   7   4   0 9991.01 470.062  24
   7   4   0 10476.8 463.120  21
   7   4   1 6078.10 347.625   9
  -7   4  -1 5922.79 277.629   8
   7   4   1 5900.77 326.973  24
   7   4   1 5982.23 316.436  21
   7   4   2 20269.1 748.902   9
  -7   4  -2 19772.5 653.162   8
   7   4   2 19497.0 720.166  24
   7   4   2 20171.0 710.507  21
   7   4   3 891.470 150.594   9
   7   4   3 1154.97 145.910  24
   7   4   3 1170.31 151.657  21
  -7   4  -3 827.403 107.577   8
   7   4   4 9439.30 447.355   9
  -7   4  -4 8645.90 368.517   8
   7   4   4 9779.65 431.568  24
   7   4   4 8853.11 413.748  21
   7   4   5 23615.4 840.579   9
  -7   4  -5 24533.1 761.826   8
   7   4   5 22426.2 801.390  24
   7   4   6 512.063 121.906   9
  -7   4  -6 413.604 92.1750   8
   7   4   7-7.24982 82.3304   9
  -7   4  -7 44.6055 68.7616   8
  -7   4  -8 2670.32 190.408   8
  -7   4  -9 10771.3 434.759   8
  -7   4 -10 523.830 109.774   8
   7   4  11 5365.67 294.298  23
  -7   4 -11 6424.51 316.493   8
   7   4  12 278.067 87.0103  23
  -7   4 -12 120.751 85.9910   8
  -7   4 -12 276.496 98.7981  10
   7   4  13 8181.72 372.315  23
  -7   4 -13 8647.12 388.445   8
  -7   4 -13 9536.46 379.062  10
   7   4  14 6164.69 304.882  23
  -7   4 -14 6468.19 320.990   8
   7   4  14 5416.23 318.740  16
   7   4  15 22927.2 730.293  23
  -7   4 -15 22746.9 697.656  10
   7   4  16 18217.3 612.035  23
  -7   4 -16 17985.0 574.198  10
   7   4  16 18431.7 648.285  16
   7   4  17 622.889 100.005  23
  -7   4 -17 419.726 104.842   8
   7   4  17 539.990 112.992  16
   7   4  18 999.628 106.909  23
  -7   4 -18 710.695 107.939   8
   7   4  18 737.984 112.370  16
   7   4  19 4924.26 225.351  23
  -7   4 -19 4974.01 243.842   8
   7   4  19 4750.44 247.581  16
  -7   4 -20 114.502 56.0269  13
   7   4  20 83.3499 51.6099  23
   7   4  20 38.0412 61.5810  16
  -7   4 -21 4432.10 188.561  13
   7   4  21 3961.43 172.640  23
   7   5 -17 2833.98 139.162  21
   7   5 -16 7206.32 275.204  21
   7   5 -15 5445.79 244.886  21
   7   5 -14 698.091 86.8973   9
   7   5 -14 615.460 94.8931  21
   7   5 -13 51.2005 62.6625   9
   7   5 -13 38.4844 76.4005  13
   7   5 -13 85.2477 69.3304  21
   7   5 -12 7926.64 346.738   9
   7   5 -12 7756.45 356.391  13
   7   5 -12 8438.88 359.131  21
   7   5 -11 23116.7 745.965   9
   7   5 -11 21706.0 750.386  13
   7   5 -11 22295.2 744.295  21
   7   5 -10 3265.51 224.410   9
   7   5 -10 3070.65 226.810  13
   7   5 -10 3669.01 232.605  21
   7   5  -9 6653.45 335.639   9
   7   5  -9 6392.65 326.731  21
   7   5  -8 5156.06 295.716   9
   7   5  -8 4824.38 281.975  21
   7   5  -7 3843.66 258.259   9
   7   5  -7 4196.00 271.848  13
   7   5  -7 4108.99 259.196  21
   7   5  -7 3613.56 244.840  24
   7   5  -6 264.286 105.971   9
   7   5  -6 74.2995 104.371  13
   7   5  -6 61.8782 86.7274  24
   7   5  -6 18.8028 79.2477  21
   7   5  -5 5072.83 310.557   9
   7   5  -5 4971.91 308.088  13
   7   5  -5 4850.98 288.007  21
   7   5  -5 5029.34 288.095  24
   7   5  -4 19816.7 713.280  21
   7   5  -4 18589.0 695.113  24
   7   5  -3 4031.86 286.154   9
   7   5  -3 4165.25 262.462  21
   7   5  -3 4034.02 251.183  24
  -7   5   3 4086.95 245.145  10
   7   5  -2 10737.3 485.447   9
   7   5  -2 10049.0 436.596  24
   7   5  -2 10706.7 458.022  21
  -7   5   2 10560.5 448.049  10
   7   5  -1 5743.18 338.852   9
   7   5  -1 5046.46 299.666  21
  -7   5   1 5638.46 305.794  10
   7   5   0 353.674 124.730   9
   7   5   0 355.430 107.437  21
  -7   5   0 443.908 117.788  10
   7   5   1 633.106 142.199   9
   7   5   1 787.202 134.057  21
  -7   5  -1 689.846 95.9283   8
  -7   5  -1 643.008 125.338  10
   7   5   2 1478.52 180.211   9
  -7   5  -2 1374.44 128.853   8
   7   5   2 1648.88 173.621  21
  -7   5  -2 1696.34 180.877  10
   7   5   3 21013.2 767.321   9
  -7   5  -3 20896.9 686.341   8
   7   5   3 20004.8 730.450  21
   7   5   4 364.860 113.839   9
   7   5   4 311.204 104.711  21
  -7   5  -4 317.290 84.8209   8
  -7   5  -4 394.220 121.910  10
   7   5   5 3335.97 243.181   9
  -7   5  -5 3078.83 198.942   8
  -7   5  -6 2206.27 169.567   8
  -7   5  -6 2349.90 202.204  10
  -7   5  -7 19990.8 664.051   8
  -7   5  -8 1672.03 147.388   8
  -7   5  -8 1238.53 158.255  10
  -7   5  -9 925.739 114.577   8
  -7   5  -9 1279.30 137.609  10
  -7   5 -10 7040.35 319.410   8
  -7   5 -10 7779.10 330.596  10
   7   5  10 6921.43 339.512  16
  -7   5 -11 1755.84 148.610   8
  -7   5 -11 1978.39 152.474  10
   7   5  11 1869.66 170.607  16
  -7   5 -12 1988.62 163.959  13
  -7   5 -12 2502.14 162.643  10
   7   5  12 2512.42 184.121  16
  -7   5 -12 2199.60 164.389   8
  -7   5 -13 1280.78 130.927  13
  -7   5 -13 1188.79 123.510   8
  -7   5 -13 1436.70 119.131  10
   7   5  13 1551.29 141.056  16
  -7   5 -14 79.9445 64.4995  13
  -7   5 -14 82.3085 59.3428   8
   7   5  14 21.9189 68.2903  16
  -7   5 -14 79.3733 53.4325  10
  -7   5 -15 10551.5 387.229  13
  -7   5 -15 10253.6 381.351   8
  -7   5 -15 9792.70 348.562  10
   7   5  15 11173.1 398.678  16
  -7   5 -16 717.013 87.7938  13
  -7   5 -16 684.119 86.0986   8
  -7   5 -16 664.948 64.0488  10
   7   5  16 709.454 94.5844  16
  -7   5 -17 2180.09 132.915  13
   7   5  17 2237.89 139.610  16
  -7   5 -18 193.542 46.2633  13
   7   5  18 133.003 50.3051  16
   7   6 -11 7923.37 286.545   9
   7   6 -10 1896.81 125.796   9
   7   6  -9 3152.65 170.668   9
   7   6  -9 2543.04 139.976  21
   7   6  -8 7470.85 305.929   9
   7   6  -8 7028.66 278.291  21
   7   6  -7 61.8765 65.5145   9
   7   6  -7 44.1020 51.5731  21
   7   6  -6 84.1514 57.9133  21
   7   6  -5 3255.76 187.150  21
   7   6  -4 5147.32 261.180   9
   7   6  -4 4393.98 227.202  21
   7   6  -3 7254.17 326.359   9
   7   6  -3 6489.38 292.800  21
   7   6  -2 2511.38 181.319   9
   7   6  -2 1975.71 152.268  21
   7   6  -1 322.479 96.5763   9
  -7   6   1 235.194 60.9693  10
   7   6   0 1548.06 144.848   9
  -7   6   0 1344.33 117.678  10
   7   6   1 5458.78 270.677   9
  -7   6  -1 4917.90 239.945  10
   7   6   2 2315.31 171.027   9
  -7   6  -2 1902.42 145.837  10
  -7   6  -3 286.414 77.7491  10
  -7   6  -4 272.604 75.1963  10
  -7   6  -5 2141.02 153.889  10
   7   6   5 2074.63 154.037  16
  -7   6  -6 5789.44 263.255  10
   7   6   6 5814.76 260.675  16
   7   6   7 610.976 89.7941  16
  -7   6  -7 604.427 89.2390  10
   7   6   8 57.8260 64.7126  16
  -7   6  -8 23.8168 59.3416  10
   7   6   9 10443.4 370.013  16
  -7   6 -10 4019.97 185.533  10
   7   6  10 3912.00 185.621  16
   7   6  11 33.4784 42.8806  16
  -7   6 -11 29.7220 39.4871  10
  -7   6 -12 421.223 53.6025  10
   8   0 -25 43.5681 47.8825  11
   8   0 -24 14481.4 507.910  11
   8   0 -23-28.0813 55.9330  22
   8   0 -23 40.7309 70.9874  11
   8   0 -22 1445.91 134.926  22
   8   0 -22 1470.67 157.268  11
   8   0 -21-21.6677 69.2863  22
   8   0 -21 51.7330 87.4429  11
  -8   0  21-3.01264 48.7419  17
   8   0 -20 6529.04 331.447  22
   8   0 -20 6775.26 357.906  11
   8   0 -19 31.6911 78.1622  22
   8   0 -19 44.0795 91.1670  11
   8   0 -18 20011.0 740.147  11
   8   0 -18 19012.0 700.903  22
   8   0 -17 216.236 92.8536  22
   8   0 -17 15.3857 94.9070  11
   8   0 -16 5449.63 326.767  11
   8   0 -16 4775.57 296.847  22
   8   0 -15-47.2326 84.7744  22
   8   0 -15-30.3321 83.5079  11
   8   0 -14 24846.0 860.381  11
   8   0 -14 23741.8 826.585  22
   8   0 -13-19.4353 79.8867  22
   8   0 -13 64.5990 92.3468  11
   8   0 -12 56527.1 1696.75  11
   8   0 -12 58683.2 1677.70  22
   8   0 -11 54.7731 75.5280  22
   8   0 -11 39.9737 73.9526  11
   8   0 -10 41107.6 1260.27  11
   8   0 -10 41038.0 1240.06  22
   8   0  -9 18.4357 75.7778  11
   8   0  -9-34.1781 66.1208  22
   8   0  -8 14680.6 562.289  22
   8   0  -8 15877.3 582.353  11
   8   0  -7 43.2258 64.4898  22
   8   0  -7-5.73679 61.6552  11
  -8   0   7 63.7232 61.7417  17
   8   0  -6 5533.39 289.465  11
  -8   0   6 5458.70 243.317  17
   8   0  -5-32.5477 68.9753  11
  -8   0   5 27.2865 54.3664  17
   8   0  -4 254.650 80.4716  11
  -8   0   4 190.780 64.4014  17
   8   0  -3 15.6739 70.2777  11
  -8   0   3 26.3237 54.0169  17
  -8   0   2 87601.4 2344.14   5
  -8   0   2 89937.6 2349.96  17
   8   0  -2 89003.9 2423.57  11
   8   0  -1 33.4922 27.2591   4
  -8   0   1 19.6102 41.0712   5
   8   0  -1 10.0838 64.4962  11
  -8   0   1 129.251 60.4850  17
  -8   0   0 7595.79 296.945   5
   8   0   0 8089.18 268.676   4
   8   0   0 7768.38 343.972  11
  -8   0   0 7015.06 260.838   4
   8   0   1 4.64904 25.5987   4
   8   0   1 78.1970 56.8595  24
  -8   0  -1-20.4705 41.2648   5
   8   0   1 54.5110 65.5846  11
   8   0   2 82357.9 2187.85  24
   8   0   2 82130.8 2211.59  11
   8   0   2 78961.5 2106.50   4
  -8   0  -2 80318.6 2151.70   5
   8   0   3 13.5494 55.6930  24
  -8   0  -3 2.65938 33.2060   8
  -8   0  -3 16.9154 50.1134  20
   8   0   4 803.542 104.422  24
  -8   0  -4 968.566 98.6402  20
  -8   0  -5 42.0337 36.8137   8
   8   0   5 14.3745 63.0656  24
  -8   0  -5-10.4073 48.1313  20
  -8   0  -6 604.010 65.9432   8
  -8   0  -6 653.162 84.4150  20
  -8   0  -7 7.14512 51.5085  20
  -8   0  -8 28693.8 853.297  20
   8   0   9 28.3026 78.9260   7
   8   0  10 22071.0 755.577   7
   8   0  11 12.0563 81.5146   7
  -8   0 -12 1507.93 127.092  19
   8   0  12 1407.39 157.270   7
   8   0  13 51.2238 86.5850   7
  -8   0 -13 17.2005 55.9680  19
  -8   0 -14 8442.64 349.366  19
   8   0  14 8266.92 402.127   7
   8   0  15 40.1571 88.5837   7
  -8   0 -15 49.7577 64.9254  19
  -8   0 -16 60296.7 1681.88  19
  -8   0 -17 9.08937 61.1302  19
   8   0  18 150.554 104.865  12
   8   0  19 60.3971 90.2591  12
   8   0  20 1703.49 173.820  12
   8   0  20 1879.28 156.385  23
   8   0  21 37.0610 92.6318  12
   8   0  21 74.2275 73.4599  23
   8   0  22 2577.07 187.893  12
   8   0  22 2666.24 171.781  23
   8   0  23-55.0852 71.7585  12
   8   0  23 60.3827 57.7551  23
   8   0  24 12757.9 422.544  23
  -8   0 -24 13895.8 485.872  18
   8   0  25 17.4712 35.3300  23
  -8   0 -25 71.3407 56.3516  18
  -8   0 -26 4334.87 197.475  18
   8   1 -26 9132.50 322.963  11
   8   1 -25 429.791 78.0005  11
   8   1 -24 440.548 82.2350  22
   8   1 -24 276.577 82.2222  11
  -8  -1  24 415.059 58.3942  17
   8   1 -23 130.032 74.2242  22
   8   1 -23 232.916 91.8289  11
   8   1 -22 449.829 102.291  22
   8   1 -22 246.137 100.662  11
   8  -1 -21 9.82621 57.4352  11
   8   1 -21 30.9914 91.8145  22
   8   1 -21 6.79272 94.2392  11
   8   1 -20 2991.13 241.286  11
   8  -1 -20 2959.59 203.734  11
   8   1 -20 2860.19 223.506  22
   8   1 -19 9209.41 448.924  11
   8  -1 -19 9088.62 399.627  11
   8   1 -19 8379.65 422.646  22
   8   1 -18 59789.9 1774.84  11
   8  -1 -18 58297.8 1707.38  11
   8   1 -18 58993.9 1747.85  22
   8   1 -17 5609.67 342.315  11
   8  -1 -17 5126.64 298.543  11
   8   1 -17 5604.95 336.199  22
   8   1 -16 23916.1 858.436  11
   8  -1 -16 22494.1 795.699  11
   8   1 -16 23499.1 837.349  22
   8   1 -15 4906.39 322.334  11
   8  -1 -15 4914.71 290.601  11
   8   1 -15 5321.82 322.131  22
   8   1 -14 6208.99 364.617  11
   8  -1 -14 5812.76 317.080  11
   8   1 -14 5960.13 347.904  22
   8   1 -13 94.7649 102.804  22
   8   1 -13 185.161 109.310  11
   8  -1 -13 267.562 87.8059  11
  -8   1  13 291.946 69.2222  17
   8   1 -12 9508.71 449.860  11
   8  -1 -12 9169.05 409.065  11
   8   1 -12 9077.95 427.150  22
  -8   1  12 8860.97 340.723  17
   8  -1 -11 475.270 101.535  11
   8   1 -11 431.810 108.068  22
   8   1 -11 390.334 112.138  11
  -8   1  11 372.314 71.6809  17
   8   1 -10 377.966 104.875  22
   8   1 -10 258.284 103.796  11
   8  -1 -10 278.478 86.8413  11
  -8   1  10 472.440 78.0165  17
   8   1  -9 3645.20 250.899  11
   8  -1  -9 3710.94 230.224  11
   8   1  -9 4286.52 263.253  22
  -8   1   9 3891.05 196.775  17
   8  -1  -8 10669.7 432.134  11
   8   1  -8 10657.9 459.682  22
  -8   1   8 10644.8 383.066  17
   8   1  -7 447.963 100.672  22
   8  -1  -7 370.650 86.3959  11
  -8   1   7 478.172 74.5966  17
   8   1  -6 17011.2 575.386   9
   8  -1  -6 16933.8 587.714  11
  -8   1   6 16057.3 533.202  17
   8   1  -6 17409.0 618.570  22
   8   1  -5 40732.6 1203.91   9
   8  -1  -5 40835.3 1213.62  11
   8   1  -5 42825.8 1254.65  22
  -8   1   5 41299.9 1158.75  17
   8   1  -4 35016.0 1039.52   9
   8  -1  -4 34024.4 1035.58  11
  -8  -1   4 34229.4 996.266  17
  -8   1   4 34783.8 987.641  17
   8   1  -3 12945.1 477.293   9
   8  -1  -3 12401.6 466.435  11
  -8  -1   3 12763.2 436.778  17
  -8   1   3 12459.6 427.485  17
  -8   1   2 59230.6 1552.11   5
   8   1  -2 57834.4 1576.04  21
   8  -1  -2 55588.3 1609.46  11
  -8  -1   2 58314.7 1575.04  17
  -8   1   2 56281.2 1562.63  17
  -8   1   1 1214.57 94.0061   5
   8  -1  -1 1194.99 119.377  11
   8   1  -1 1232.29 105.882  21
  -8  -1   1 1389.13 115.593  17
  -8   1   0 36514.5 1009.12   5
   8   1   0 35723.9 1020.52  21
   8  -1   0 35662.1 1057.54  11
  -8   1   0 35441.8 1018.06  20
  -8  -1   0 36742.3 1021.98  17
   8   1   0 33021.1 1083.25  11
   8   1   1 65217.6 1805.03  24
  -8   1  -1 65141.5 1728.68   8
  -8   1  -1 62311.4 1722.93   5
   8   1   1 60461.4 1803.19  11
   8   1   1 66006.3 1738.49  21
  -8   1  -1 63858.0 1735.29  20
  -8  -1  -1 65183.6 1733.59  17
  -8   1  -2 3.27280 36.0567   5
   8   1   2 81.7829 50.4890  21
  -8   1  -2 18.6013 42.1567   8
  -8   1  -2 99.3631 59.0000  20
   8   1   2 48.6319 70.7316  11
  -8  -1  -2 75.8860 57.5480  17
   8   1   2 84.3593 75.6725  24
  -8   1  -3 18134.5 571.805   8
   8   1   3 18501.5 645.031  24
  -8   1  -3 18624.1 584.926  20
  -8  -1  -3 18427.6 579.176  17
  -8   1  -4 25224.8 750.025   8
   8   1   4 25137.9 825.321  24
  -8  -1  -4 25869.7 762.501  20
  -8   1  -4 25221.7 763.575  20
   8   1   5 1558.39 155.569  24
  -8   1  -5 2105.57 131.835   8
  -8   1  -5 1989.90 136.972  20
  -8  -1  -5 1709.33 125.710  20
  -8   1  -6 3298.52 170.413   8
   8   1   6 2901.06 210.208  24
  -8  -1  -6 3110.70 169.304  20
  -8   1  -6 2663.71 168.483  20
  -8   1  -7 41196.4 1151.09   8
  -8  -1  -7 42924.0 1157.32  20
   8   1   7 42229.9 1243.77  24
   8   1   7 38574.9 1204.39   2
   8  -1   7 38913.1 1208.40   2
   8   1   8 7491.81 350.364   2
   8  -1   8 7196.95 348.479   2
  -8   1  -8 8387.03 312.153   8
  -8  -1  -8 8629.39 316.613  20
   8   1   8 7796.00 348.438   7
   8   1   9 2434.72 190.720   2
   8  -1   9 2390.59 190.619   2
  -8   1  -9 2695.69 158.617   8
  -8  -1  -9 3089.14 166.443  20
   8   1   9 2829.39 193.997   7
   8   1  10 55479.7 1593.80   2
   8  -1  10 54879.1 1596.69   2
  -8   1 -10 55620.8 1521.51   8
   8   1  10 55228.3 1583.22   7
   8   1  11 2203.98 183.343   2
   8  -1  11 1971.90 179.160   2
  -8   1 -11 1972.80 139.030   8
  -8   1 -11 2219.44 160.176  19
   8   1  11 2116.39 159.036  16
   8   1  11 1917.55 167.674   7
   8   1  12 113.602 87.0082   2
   8  -1  12 6.05325 82.7197   2
   8   1  12 67.9656 76.5971   7
  -8   1 -12 27.1221 51.2932   8
  -8  -1 -12 58.2220 48.9618  19
  -8   1 -12 9.33221 61.0837  19
   8   1  12 107.323 68.3642  16
  -8   1 -13 4848.52 241.018   8
  -8  -1 -13 5233.12 239.719  19
  -8   1 -13 5437.99 270.651  19
   8   1  13 5620.37 277.513  16
   8   1  13 5253.62 288.558   7
  -8   1 -14 9550.77 368.269   8
  -8  -1 -14 8959.55 348.828  19
  -8   1 -14 9009.54 387.718  19
   8   1  14 9395.81 391.281  16
   8  -1  14 8117.55 421.780   7
   8   1  14 9787.20 415.714   7
  -8   1 -15 1832.46 145.692   8
  -8   1 -15 1827.00 161.009  19
   8   1  15 2037.27 165.920  16
   8  -1  15 1903.36 193.697   7
   8   1  16 243.803 98.5488  12
  -8   1 -16 506.393 101.675  19
  -8   1 -16 210.461 63.6846   8
   8   1  16 411.772 93.2788  16
   8   1  17-16.7192 84.6979  12
  -8   1 -17-15.3790 74.5920  19
   8   1  17 61.4655 70.6264  16
   8  -1  18 17483.4 672.263  12
   8   1  18 17882.6 636.239  12
   8   1  18 18556.2 646.966  23
   8   1  18 18489.2 639.842  16
   8  -1  19-37.7713 105.899  12
   8   1  19 81.8741 80.6435  12
   8   1  19 117.329 95.3383  23
   8  -1  20 250.170 117.300  12
   8   1  20 269.538 87.9629  12
   8  -1  20 206.360 74.0617  23
   8   1  20 216.202 90.3294  23
   8  -1  21 6245.52 323.136  12
   8   1  21 6153.23 283.030  12
   8  -1  21 6022.00 262.648  23
   8   1  21 6554.54 299.634  23
   8  -1  22 3611.96 227.774  12
   8  -1  22 3570.04 177.364  23
   8   1  22 3703.21 210.265  23
   8  -1  23 722.614 113.110  12
   8   1  23 873.023 103.765  23
  -8   1 -23 812.915 121.005  11
  -8   1 -23 888.342 121.297  18
  -8  -1 -24 1289.45 125.849  11
  -8   1 -24 1301.65 133.466  11
   8   1  24 1117.24 101.255  23
  -8  -1 -24 1176.18 111.880  18
  -8   1 -24 1059.04 119.367  18
  -8  -1 -25 1978.34 137.662  11
  -8   1 -25 1955.81 143.133  11
   8   1  25 1915.10 113.056  23
  -8  -1 -25 2048.49 125.572  18
  -8   1 -25 1758.03 135.264  18
  -8   1 -26 2256.19 135.109  11
  -8  -1 -26 2473.35 135.125  11
   8   2 -25 1176.69 99.0847  11
   8   2 -24 8230.00 332.114  11
   8   2 -24 8658.20 336.084  22
  -8  -2  24 8502.25 284.162  17
   8   2 -23 948.557 117.888  22
   8   2 -23 680.990 104.452  11
   8   2 -22 5791.55 302.599  11
   8   2 -22 6158.27 304.987  22
   8   2 -21 6508.43 333.314  11
   8   2 -21 6128.69 320.330  22
   8   2 -20 6576.95 351.468  11
   8   2 -20 6593.84 346.085  22
   8   2 -19 2997.14 242.290  11
   8   2 -19 3078.55 240.792  22
   8   2 -18 5190.13 323.323  11
   8   2 -18 5389.82 324.283  22
   8   2 -17 53.0118 121.627  22
   8   2 -17 38.7309 114.748  11
   8   2 -16 514.313 136.834  11
   8   2 -15 5191.52 332.374  11
   8   2 -14 143.696 116.742  11
   8   2 -13 308.594 124.438  11
   8   2 -12 14040.4 596.205  11
   8   2 -11 9675.69 416.661  13
   8   2 -11 9555.78 463.868  11
   8   2 -11 9689.64 456.931  22
   8   2 -10 17902.3 653.805  13
   8   2 -10 19422.2 711.924  11
   8   2 -10 18328.0 700.239  22
   8   2  -9 438.042 90.0155   9
   8   2  -9 551.780 104.438  13
   8   2  -9 511.632 120.784  11
   8   2  -8 13179.7 502.984   9
   8   2  -8 12652.8 505.856  13
   8   2  -8 13254.5 550.437  11
   8   2  -8 13249.7 543.261  22
   8   2  -7 61500.6 1747.85   9
   8   2  -7 61495.2 1759.71  13
   8   2  -7 62457.8 1800.56  11
   8   2  -7 60816.2 1790.61  22
   8   2  -6 18851.6 658.394   9
   8   2  -6 18271.8 693.604  11
   8   2  -6 19059.8 691.611  22
   8   2  -5 2836.26 206.214   9
   8   2  -5 3296.29 234.496  11
   8   2  -4 1406.53 159.877  11
   8   2  -4 1145.51 125.411  21
  -8   2   4 1119.14 105.709  20
   8   2  -3 28223.9 902.702   9
   8   2  -3 27999.6 869.527  21
  -8   2   3 27231.1 825.611  20
   8   2  -3 27974.0 924.459  11
  -8  -2   3 28706.3 840.575  17
   8   2  -2 54908.0 1632.55   9
  -8   2   2 58592.1 1567.05   8
  -8   2   2 55297.6 1550.91  20
   8   2  -2 57759.4 1655.95  11
   8   2  -2 57138.0 1597.41  21
  -8  -2   2 57029.9 1563.32  17
   8   2  -1 21507.5 728.866   9
  -8   2   1 21074.1 654.526   8
   8   2  -1 21602.3 735.554  11
   8   2  -1 20430.1 679.008  21
  -8   2   1 19801.8 642.966  20
  -8  -2   1 21457.1 654.807  17
   8   2   0 244.126 90.4460   9
  -8   2   0 279.491 64.9530   8
  -8   2   0 235.765 64.6777  20
   8   2   0 226.508 86.2893  11
  -8  -2   0 230.305 65.2319  17
   8   2   1 37678.2 1187.71   9
   8   2   1 38581.1 1187.69  11
  -8   2  -1 38128.3 1109.03  20
   8   2   1 40717.5 1149.07  21
  -8  -2  -1 39683.1 1105.89  17
   8   2   2 33445.8 1024.93  11
   8   2   2 32989.7 979.554  21
  -8   2  -2 31316.9 940.762  20
  -8  -2  -2 32319.1 935.738  17
   8   2   3 1353.71 156.241   9
   8   2   3 1815.55 145.994  21
  -8   2  -3 1642.18 128.656  20
  -8  -2  -3 1635.91 121.576  17
  -8   2  -4 43435.8 1206.14   8
   8   2   4 42088.9 1238.33  21
  -8  -2  -4 43229.4 1190.78  20
   8   2   4 40033.2 1279.74  24
  -8   2  -5 24723.1 726.625   8
   8   2   5 23384.6 807.479  24
   8   2   5 23989.3 755.321  21
   8   2   5 22398.6 749.944   2
   8  -2   5 21974.9 748.595   2
   8   2   6 7701.63 349.111   2
   8  -2   6 7740.89 350.115   2
   8   2   6 8216.83 393.595  24
  -8   2  -6 8788.68 331.432   8
   8   2   6 8244.22 356.143  21
   8   2   7 17332.3 623.828   2
   8  -2   7 17461.9 625.907   2
  -8   2  -7 19152.3 606.652   8
   8   2   7 20185.0 697.198  24
   8   2   7 19035.7 636.516  21
   8  -2   7 18030.6 665.547   7
   8   2   8 10825.1 430.573   2
   8  -2   8 10406.8 425.652   2
  -8   2  -8 11040.8 403.631   8
   8   2   8 11161.7 432.184  21
  -8   2  -8 10015.5 403.673  19
   8  -2   8 10778.2 467.741   7
  -8   2  -9 2458.14 164.411   8
   8   2   9 2417.39 181.717   2
   8  -2   9 2306.91 177.776   2
  -8   2  -9 2562.11 177.345  19
   8  -2   9 2222.59 203.018   7
   8  -2  10 8770.60 383.995   2
  -8   2 -10 8779.53 355.884   8
  -8   2 -10 9152.76 372.008  19
   8   2  10 7977.49 372.105   2
   8  -2  10 9103.05 417.991   7
  -8   2 -11 4094.49 225.895   8
  -8   2 -11 3591.26 223.173  19
   8  -2  11 4307.62 275.170   7
  -8   2 -12 23339.4 750.033   8
  -8   2 -12 22573.5 764.768  19
   8   2  12 24389.8 793.181  16
   8  -2  12 23294.8 823.954   7
  -8   2 -13 64600.0 1743.48   8
   8   2  13 65126.4 1792.53  16
   8  -2  13 64512.7 1829.58   7
  -8   2 -14 9636.80 395.990   8
   8   2  14 9351.24 420.821  16
   8  -2  14 9450.54 450.189   7
   8   2  15 4431.47 268.292  23
  -8   2 -15 4406.88 247.471   8
   8   2  15 4599.82 277.736  16
   8  -2  15 4048.94 280.657   7
   8   2  16 19611.1 693.252  23
  -8   2 -16 20219.7 680.667   8
   8   2  16 20084.8 712.834  16
   8  -2  17 6273.89 344.444  12
   8   2  17 6527.49 329.039  23
  -8   2 -17 6369.41 306.625   8
   8   2  17 6945.85 343.261  16
   8  -2  18 3908.94 260.783  12
   8   2  18 3851.00 242.673  23
  -8   2 -18 4165.34 235.401   8
   8   2  18 4302.53 258.581  16
   8  -2  19 3580.32 247.502  12
  -8   2 -19 4039.08 226.321   8
   8   2  19 4002.29 246.961  23
   8   2  19 4358.23 255.641  16
   8  -2  20 10114.2 421.173  12
  -8   2 -20 9619.29 379.459   8
  -8   2 -20 9772.81 414.398  18
   8   2  20 9166.28 399.965  16
   8  -2  21 587.497 111.755  12
  -8   2 -21 615.215 102.694  11
  -8   2 -21 563.638 101.609  18
   8  -2  22 490.765 103.329  12
   8   2  22 343.136 88.8495  23
  -8   2 -22 453.812 87.0620  11
  -8  -2 -22 409.037 68.7836  18
  -8   2 -22 446.597 94.3467  18
   8  -2  23 1515.91 133.460  12
  -8  -2 -23 1544.48 120.859  11
  -8   2 -23 1513.06 125.353  11
   8   2  23 1678.81 126.286  23
  -8   2 -23 1614.22 134.366  18
   8   2  24 15763.6 480.684  23
  -8   2 -24 15375.6 502.786  18
  -8  -2 -24 14575.9 472.709  11
   8   2  25 710.182 66.1853  23
  -8   2 -25 684.892 71.0696  18
   8   3 -23 1205.98 95.3427  11
   8   3 -23 1283.10 90.3439  21
  -8  -3  23 1115.92 80.2493  17
   8   3 -22 5718.05 252.105  11
   8   3 -22 5706.68 236.739  21
   8   3 -21 867.794 108.315  11
   8   3 -21 819.517 111.430  22
   8   3 -20 1186.86 132.334  11
   8   3 -20 1196.70 134.529  22
   8   3 -19 1304.92 144.801  22
   8   3 -19 1184.37 139.186  11
   8   3 -18 8789.14 408.599  22
   8   3 -18 8789.67 401.563  11
   8   3 -17 8690.89 414.709  11
   8   3 -17 10059.4 441.164  22
   8   3 -16 5639.33 318.152  11
   8   3 -16 5462.12 328.199  22
   8   3 -15 11980.4 514.392  11
   8   3 -15 11644.9 518.091  22
   8   3 -14 5.91191 72.4385  13
   8   3 -14 59.2779 106.833  22
   8   3 -14 14.5761 93.2205  11
  -8   3  13 22815.1 710.883   8
   8   3 -13 22220.3 781.228  13
   8   3 -13 22614.4 816.719  11
   8   3 -13 23119.5 823.914  22
   8   3 -12 14083.2 538.089   9
  -8   3  12 14589.3 503.299   8
   8   3 -12 14362.2 565.045  13
   8   3 -12 13972.8 586.476  11
   8   3 -12 14055.0 592.777  22
   8   3 -11 6401.10 326.450   9
  -8   3  11 6544.79 292.075   8
   8   3 -11 6069.38 338.117  13
   8   3 -11 6367.21 361.754  11
   8   3 -11 6260.23 361.862  22
   8   3 -10 8220.84 387.231   9
  -8   3  10 8384.74 345.764   8
   8   3 -10 8538.48 405.304  13
   8   3 -10 8187.85 415.989  11
   8   3 -10 7632.94 412.839  22
   8   3  -9 1153.36 147.978   9
  -8   3   9 1023.28 118.585   8
   8   3  -9 1394.87 157.133  13
   8   3  -9 1440.25 172.064  22
   8   3  -9 1096.62 157.731  11
   8   3  -8 22270.0 766.071   9
  -8   3   8 20903.4 691.661   8
   8   3  -8 22036.7 776.753  13
   8   3  -8 21692.5 784.626  11
   8   3  -8 20746.6 786.796  22
   8   3  -8 21859.4 757.701  21
   8   3  -7 1565.38 168.856   9
  -8   3   7 1352.71 128.120   8
   8   3  -7 1283.26 161.390  13
   8   3  -7 1024.91 146.650  21
   8   3  -7 1233.91 161.146  11
   8   3  -6 35936.1 1099.96   9
   8   3  -6 34871.3 1098.29  13
   8   3  -6 34051.9 1100.81  11
   8   3  -6 35492.4 1076.34  21
   8   3  -5 34055.6 1073.62   9
   8   3  -5 33164.0 1066.87  13
  -8   3   5 30863.8 977.484   8
   8   3  -5 34246.9 1048.32  21
   8   3  -5 33609.9 1072.61  11
   8   3  -4 110526. 2915.98   9
   8   3  -4 105246. 2903.89  13
  -8   3   4 101044. 2802.52   8
   8   3  -4 107646. 2872.87  21
   8   3  -4 107444. 2904.54  11
  -8  -3   4 104884. 2797.50  17
   8   3  -3 2232.26 202.452   9
  -8   3   3 2237.64 161.288   8
   8   3  -3 2316.19 201.043  11
   8   3  -3 2734.68 203.842  21
  -8  -3   3 2590.31 165.141  17
   8   3  -2 18869.3 681.234   9
  -8   3   2 16649.3 586.520   8
   8   3  -2 17271.6 649.793  11
   8   3  -2 18343.8 644.070  21
  -8  -3   2 18172.5 580.499  17
   8   3  -1 56266.4 1697.32   9
  -8   3   1 56267.8 1597.96   8
   8   3  -1 58630.2 1677.69  11
   8   3  -1 59558.4 1664.81  21
  -8   3   0 44147.0 1269.69   8
   8   3   0 44661.6 1376.24  24
   8   3   0 44745.7 1337.09  11
   8   3   0 44105.6 1320.67  21
   8   3   1 10854.0 465.080  24
   8   3   1 10393.4 424.304  21
   8   3   2 25884.1 873.626   9
  -8   3  -2 24514.8 774.338   8
   8   3   2 26492.3 879.788  24
   8   3   2 25732.0 829.163  21
  -8   3  -2 23748.5 763.649  19
   8   3   3 3306.79 247.880   9
  -8   3  -3 3106.29 189.779   8
   8   3   3 3382.67 250.701  24
   8   3   3 3589.34 230.343  21
  -8   3  -3 3150.94 187.227  19
   8   3   4 16120.0 624.739  24
   8   3   4 15756.0 625.230   9
  -8   3  -4 15486.0 539.322   8
   8   3   4 16434.0 595.464  21
  -8   3  -4 15234.6 532.508  19
   8   3   5 4376.84 283.535   9
  -8   3  -5 4370.01 226.111   8
   8   3   5 3528.13 262.389  24
   8   3   5 3532.91 239.081  21
  -8   3  -5 3440.40 204.001  19
   8  -3   5 4150.77 253.757   7
  -8   3  -6 11140.3 424.985   8
   8   3   6 11105.5 495.947  24
   8   3   6 11895.5 474.400  21
  -8   3  -6 11161.3 423.348  19
   8  -3   6 10415.0 457.585   7
   8   3   7 51638.8 1518.24  24
   8   3   7 46216.4 1429.59  23
   8   3   7 51575.1 1475.32  21
  -8   3  -7 51037.8 1422.69  19
   8  -3   7 49616.0 1474.28   7
   8   3   8 25108.5 843.531  23
   8   3   8 26353.8 868.868  21
  -8   3  -8 26472.0 829.064  19
   8  -3   8 27099.6 880.154   7
   8   3   9 35279.3 1069.41  23
   8  -3   9 32623.6 1076.67   7
  -8   3  -9 35065.5 1041.82  19
  -8   3 -10 72684.9 2088.30   8
   8   3  10 76058.9 2116.01  23
  -8   3 -10 76830.9 2094.96  19
   8  -3  10 78354.7 2150.45   7
   8   3  11 1302.73 146.182  23
  -8   3 -11 1338.39 144.548   8
  -8   3 -11 1547.67 146.966  19
   8  -3  11 1232.89 159.093   7
   8  -3  12 546.027 122.054   7
   8   3  12 670.425 115.922  23
  -8   3 -12 650.593 116.443   8
  -8   3 -12 683.521 108.323  19
   8   3  13 6192.84 322.178  23
  -8   3 -13 6546.76 311.986   8
   8   3  13 6467.60 336.774  16
   8  -3  13 5725.72 325.295   7
   8   3  14 4468.55 268.750  23
  -8   3 -14 5267.86 284.288   8
   8   3  14 5051.81 297.028  16
   8  -3  15 2952.22 222.666  12
   8   3  15 2929.17 212.883  23
  -8   3 -15 3566.73 223.291   8
  -8   3 -15 3495.59 200.844  10
   8   3  15 2995.63 228.240  16
   8  -3  16 1724.26 171.154  12
   8   3  16 1968.31 176.749  23
  -8   3 -16 1972.83 170.163   8
  -8   3 -16 1880.44 159.402  18
   8   3  16 1986.72 187.454  16
   8  -3  17 131.636 89.8424  12
   8   3  17 277.038 96.6497  23
  -8   3 -17 75.9905 82.0484   8
  -8   3 -17 133.919 72.2663  18
   8   3  17 169.421 100.650  16
   8  -3  18 9942.10 405.489  12
   8   3  18 9884.11 401.446  23
  -8   3 -18 10305.3 408.391   8
  -8   3 -18 9511.97 392.592  18
   8   3  18 10257.3 427.225  16
   8  -3  19 1348.31 133.409  12
   8   3  19 1441.26 138.196  23
  -8   3 -19 1488.43 138.333   8
  -8   3 -19 1347.52 125.773  18
   8   3  19 1587.16 151.959  16
   8  -3  20 5524.39 254.187  12
   8   3  20 5282.29 250.795  23
  -8   3 -20 5323.89 252.754   8
  -8   3 -20 4827.90 238.394  18
   8   3  20 5743.16 273.150  16
   8  -3  21 10016.8 350.780  12
   8   3  21 9614.58 347.184  23
   8   3  21 9509.92 362.052  16
   8   3  22 4049.94 188.950  23
  -8   3 -23 1785.55 102.216  13
   8   3  23 2548.50 124.866  23
   8   4 -20 387.857 60.4575  21
   8   4 -19 14217.5 462.535  21
   8   4 -18 3316.68 182.135  21
   8   4 -17 385.557 85.3899  21
   8   4 -17 369.436 72.9133  11
   8   4 -16 984.765 107.851  11
   8   4 -16 794.317 109.778  21
   8   4 -15 29.5602 69.0358  21
   8   4 -15 37.7578 64.1616  11
   8   4 -14 18819.1 660.321  11
   8   4 -14 20353.5 678.024  21
   8   4 -13 5775.29 283.694   9
   8   4 -13 5954.09 309.687  13
   8   4 -13 5296.49 287.563  11
   8   4 -13 5703.07 303.443  21
   8   4 -12 409.530 92.8051   9
   8   4 -12 507.950 111.615  13
   8   4 -12 526.381 121.907  21
   8   4 -12 380.774 101.224  11
   8   4 -11 4092.16 252.959   9
   8   4 -11 3809.84 258.545  13
   8   4 -11 3505.97 239.785  11
   8   4 -11 4463.62 271.347  21
   8   4 -10 14758.7 567.771   9
   8   4 -10 14400.5 575.170  13
   8   4 -10 13504.0 545.688  11
   8   4 -10 14913.3 569.388  21
   8   4  -9 2658.85 216.556   9
   8   4  -9 2273.51 215.851  13
   8   4  -9 2495.57 210.244  21
   8   4  -9 2541.41 201.535  11
   8   4  -8 2988.04 233.714   9
   8   4  -8 2673.81 229.354  13
  -8  -4   8 3005.57 179.838  17
   8   4  -8 3336.94 237.613  21
   8   4  -7 4022.22 271.244   9
   8   4  -7 3927.41 271.103  13
   8   4  -7 4225.29 268.200  21
  -8  -4   7 3875.93 203.120  17
  -8   4   6 15602.2 571.714   8
   8   4  -6 18072.4 666.839  21
   8   4  -5 547.342 133.174   9
   8   4  -5 622.044 132.779  21
  -8   4   5 416.850 83.4472   8
   8   4  -4 8627.13 419.297   9
  -8   4   4 7583.57 331.574   8
   8   4  -4 7808.27 392.256  21
   8   4  -3 1163.98 173.059   9
  -8   4   3 896.245 109.850   8
  -8   4   2 18434.5 613.759   8
   8   4  -2 17934.5 696.303  24
  -8   4   1 3983.17 223.166   8
   8   4  -1 3753.65 272.826  24
   8   4   0 34647.2 1120.73   9
  -8   4   0 33175.9 1009.43   8
   8   4   0 34241.6 1110.54  24
   8   4   1 31381.3 1040.94   9
  -8   4  -1 29794.8 931.087   8
   8   4   1 31024.9 1029.28  24
   8   4   2 29042.5 980.305   9
  -8   4  -2 27844.1 871.790   8
   8   4   2 27739.7 949.869  24
   8   4   3 6723.67 379.246   9
  -8   4  -3 6612.78 309.976   8
   8   4   3 7164.28 376.052  24
   8   4   4 35755.4 1157.29   9
  -8   4  -4 34955.6 1058.19   8
   8   4   4 35653.0 1134.09  24
   8   4   5 53.6186 100.261   9
   8   4   5 48.5857 101.459  24
  -8   4  -5 48.3699 65.4185   8
   8   4   6 9962.26 449.479  21
  -8   4  -6 10656.5 418.555   8
  -8   4  -7 2015.36 166.418   8
  -8   4  -8 10953.3 433.956   8
  -8   4  -9 8138.30 359.886   8
  -8   4 -10 1119.24 132.990   8
  -8   4 -11 497.281 113.534   8
  -8   4 -11 561.942 106.652  10
  -8   4 -12 23683.1 808.917   8
   8   4  12 23517.7 835.944  16
  -8   4 -13 12945.5 448.226  10
   8   4  13 12151.4 484.670  16
   8   4  14 105.406 68.1812  23
  -8   4 -14 129.081 66.3005  10
   8   4  14 91.4575 92.8632  16
   8   4  15 7997.94 337.833  23
  -8   4 -15 8845.24 328.386  10
   8   4  15 8732.47 384.248  16
   8   4  16 20685.2 678.807  23
  -8   4 -16 23017.8 715.492   8
  -8   4 -16 21823.9 653.948  10
   8   4  16 22824.7 731.188  16
   8   4  17 589.140 84.3991  23
  -8   4 -17 755.126 102.576   8
   8   4  17 662.384 112.148  16
   8   4  18 136.540 55.6968  23
  -8   4 -18 164.299 72.7911   8
   8   4  18 196.444 78.7567  16
   8   4  19 2376.93 130.537  23
  -8   4 -19 2438.32 151.516   8
   8   4  19 2413.49 155.334  16
  -8   4 -20 8552.58 283.737  13
   8   4  20 7867.37 290.534  16
   8   5 -16 9723.95 321.504  21
   8   5 -15 6547.99 263.869  24
   8   5 -15 7753.32 276.041  21
   8   5 -14 98.2261 58.5451  24
   8   5 -14 79.4765 54.9835  21
   8   5 -13 646.084 82.9570   9
   8   5 -13 835.398 100.169  24
   8   5 -13 725.609 93.1941  21
   8   5 -12 6037.19 270.514   9
   8   5 -12 5702.45 274.848  24
   8   5 -12 6184.71 280.333  21
   8   5 -11 646.877 99.8760   9
   8   5 -11 791.171 111.219  24
   8   5 -11 862.923 111.216  21
   8   5 -10 78.5214 70.2495   9
   8   5 -10 233.888 86.8034  24
   8   5 -10 288.530 84.0878  21
   8   5  -9 445.583 98.4099   9
   8   5  -9 563.587 109.820  21
   8   5  -9 484.110 100.048  24
   8   5  -8 23987.2 802.431   9
   8   5  -8 23550.0 794.952  24
   8   5  -8 24994.0 804.625  21
   8   5  -7 599.454 120.815   9
   8   5  -7 646.697 122.366  21
   8   5  -7 545.489 116.231  24
   8   5  -6 13951.9 543.179   9
   8   5  -6 13127.8 528.195  24
   8   5  -6 14391.7 542.799  21
   8   5  -5 16496.7 620.643   9
   8   5  -5 15334.7 593.417  24
   8   5  -5 16400.6 604.669  21
   8   5  -4 9319.20 427.587  24
   8   5  -4 10016.0 438.182  21
   8   5  -3 2275.35 199.840  21
   8   5  -3 1982.14 182.762  24
  -8   5   3 2626.77 188.549  10
   8   5  -2 6339.92 352.855   9
   8   5  -2 6685.55 339.408  21
   8   5  -2 6123.65 320.930  24
  -8   5   2 7040.90 331.903  10
   8   5  -1 1506.04 180.621   9
   8   5  -1 1263.75 145.173  24
   8   5  -1 1211.19 155.323  21
  -8   5   1 1204.70 144.792  10
   8   5   0 13526.3 538.895   9
   8   5   0 11651.1 478.916  24
  -8   5   0 11387.6 434.887   8
   8   5   0 12524.8 501.307  21
  -8   5   0 12599.0 502.259  10
   8   5   1 48.5396 90.2613   9
   8   5   1 38.5925 71.3630  24
   8   5   1 30.0367 89.3911  21
  -8   5  -1 152.405 68.7660   8
  -8   5  -1 25.0791 90.4120  10
   8   5   2 12641.1 528.650   9
  -8   5  -2 12261.0 452.337   8
   8   5   2 12504.0 503.926  21
  -8   5  -2 12549.5 511.552  10
   8   5   3 135.315 103.735   9
   8   5   3 116.905 95.3274  21
  -8   5  -3 114.615 72.1886   8
  -8   5  -3 213.281 98.5227  10
   8   5   4 6720.94 349.623   9
  -8   5  -4 6740.58 302.962   8
   8   5   4 6098.17 322.997  21
  -8   5  -5 44.9522 65.1172   8
  -8   5  -5 24.3065 90.4108  10
  -8   5  -6 19771.2 662.352   8
  -8   5  -6 21125.3 708.976  10
  -8   5  -7 12451.7 459.195   8
  -8   5  -8 423.937 82.4621  13
  -8   5  -8 327.033 85.4986   8
  -8   5  -8 471.533 103.652  10
  -8   5  -9 5244.62 258.019  13
  -8   5  -9 5146.67 255.078   8
  -8   5  -9 5538.53 270.870  10
   8   5   9 5272.53 281.624  16
  -8   5 -10 13538.1 493.854  13
  -8   5 -10 13717.5 487.934   8
  -8   5 -10 15009.2 499.333  10
   8   5  10 13668.3 515.675  16
  -8   5 -11 249.418 72.9954  13
  -8   5 -11 196.817 72.6578   8
   8   5  11 223.488 89.9013  16
  -8   5 -11 222.127 73.1512  10
  -8   5 -12 40.0212 58.7635  13
  -8   5 -12-7.64138 58.7899   8
   8   5  12 98.4698 82.8490  16
  -8   5 -12 13.5548 47.9480  10
  -8   5 -13 152.382 66.9406  13
  -8   5 -13 93.8342 66.5333   8
  -8   5 -13 192.366 56.2298  10
  -8   5 -14 20978.7 644.266  13
  -8   5 -14 20953.3 643.948   8
  -8   5 -14 20678.9 616.357  10
  -8   5 -15 2004.10 126.629  13
  -8   5 -15 1841.66 125.250   8
  -8   5 -15 1761.13 101.205  10
  -8   5 -16 809.538 76.7646  13
   8   6  -9 1096.41 87.4021   9
   8   6  -8 516.086 61.4939  21
   8   6  -7 487.551 75.5234   9
   8   6  -7 519.718 68.9128  21
   8   6  -6 7616.03 300.079   9
   8   6  -6 7102.81 278.454  21
   8   6  -4 3512.49 198.763   9
   8   6  -4 3627.34 187.565  21
   8   6  -3 974.076 109.731   9
   8   6  -2 8633.96 350.239   9
   8   6  -1 1348.59 125.338   9
  -8   6   1 1219.86 91.9021  10
  -8   6   0 8468.19 309.873  10
  -8   6  -1 1271.43 104.982  10
  -8   6  -2 4268.94 204.438  10
  -8   6  -3 388.190 72.2812  10
  -8   6  -4 1102.05 101.665  10
   8   6   5 3.41412 60.8427  16
  -8   6  -5 13.0960 50.5800  10
  -8   6  -6 1930.53 129.355  10
   8   6   6 1960.75 133.757  16
  -8   6  -7 1045.75 95.6326  10
   8   6   7 1162.76 100.390  16
   8   6   8 9028.41 321.786  16
   8   6   9 1837.98 113.096  16
  -8   6 -10 86.3940 35.1472  10
   9   0 -24 3.09740 46.2820  11
   9   0 -23 6034.81 269.654  11
   9   0 -22 38.3891 69.8298  11
   9   0 -21 5478.71 292.894  11
   9   0 -20 15.4410 61.4268  22
   9   0 -20 18.4107 83.8534  11
  -9   0  20-29.8433 50.8773  17
   9   0 -19 4381.81 275.113  11
  -9   0  19 4124.59 201.380  17
   9   0 -19 3876.07 244.383  22
   9   0 -18 42.2926 101.159  11
  -9   0  18 54.9817 62.7002  17
   9   0 -18-6.11579 73.9724  22
   9   0 -17 18661.4 696.430  11
  -9   0  17 17419.0 587.347  17
   9   0 -17 18845.5 671.146  22
   9   0 -16-19.9375 80.9057  22
   9   0 -16-7.49635 95.8837  11
  -9   0  16 16.3200 65.0329  17
   9   0 -15 16744.4 659.407  11
   9   0 -15 17111.9 635.883  22
  -9   0  15 16338.8 559.230  17
   9   0 -14 22.6072 87.4706  11
  -9   0  14 8.49754 70.2420  17
   9   0 -14 6.79429 82.7137  22
   9   0 -13 142973. 3808.90  11
   9   0 -13 140636. 3778.33  22
  -9   0  13 138938. 3683.78  17
   9   0 -12 26.7413 78.1536  22
   9   0 -12-21.9173 92.3417  11
  -9   0  12 42.6222 66.9023  17
   9   0 -11 1292.49 161.267  11
   9   0 -11 1554.13 168.237  22
  -9   0  11 1312.36 127.613  17
   9   0 -10 83.9964 85.0407  22
   9   0 -10-13.9082 75.3520  11
  -9   0  10-8.35860 67.1192  17
   9   0  -9 10585.6 465.165  11
  -9   0   9 10493.9 398.807  17
   9   0  -8 250.913 91.2915  11
  -9   0   8 175.050 73.8173  17
   9   0  -7 6301.44 326.896  11
  -9   0   7 5297.93 258.972  17
   9   0  -6 37.8620 77.3456  11
  -9   0   6 118.737 71.4121  17
   9   0  -5 98840.6 2697.54  11
  -9   0   5 97802.2 2608.70  17
   9   0  -4 97.6208 82.9412  11
  -9   0   4 3.85591 61.9317  17
   9   0  -3 14022.8 542.438  11
  -9   0   3 13831.0 479.456  17
   9   0  -2 106.892 86.8277  11
  -9   0   2 76.5989 68.0814  17
   9   0  -1 162913. 4154.96  11
   9   0  -1 159552. 4112.76  24
  -9   0   1 150015. 4058.85  17
   9   0   0-10.0218 64.8425  24
   9   0   0 23.4501 76.7298  11
   9   0   1 100189. 2740.28  24
   9   0   1 103607. 2779.08  11
   9   0   2-25.8505 67.3003  24
  -9   0  -2 79.7081 46.8323   8
  -9   0  -2 99.9021 67.6867  20
  -9   0  -3 16020.3 508.114   8
  -9   0  -3 16716.9 541.003  20
   9   0   4 53.9244 68.5672  24
  -9   0  -4 15.5382 41.3550   8
  -9   0  -4-16.2150 61.0929  20
  -9   0  -5 34216.0 993.168   8
  -9   0  -5 36759.5 1038.52  20
  -9   0  -6 53.4197 65.0157  20
  -9   0  -6 57.9197 41.4618   8
  -9   0  -7 42889.2 1229.16  20
  -9   0  -8 4.21187 64.0105  20
   9   0   9 141063. 3778.42   7
   9   0  10 85.2010 97.5302   7
   9   0  11 12211.1 512.763   7
   9   0  12 13.5136 93.2720   7
  -9   0 -12 22.7660 63.4856  19
  -9   0 -13 88792.6 2375.36  19
   9   0  13 86092.4 2448.72   7
   9   0  14 103.349 104.280   7
  -9   0 -14 28.2045 62.5642  19
  -9   0 -15 8803.59 361.976  19
   9   0  15 8106.37 408.617   7
  -9   0 -16-4.65886 64.6346  19
  -9   0 -17 16551.6 571.934  19
   9   0  18 54.3104 102.201  12
   9   0  19 2221.35 191.365  12
   9   0  19 2527.30 185.020  23
   9   0  20 5.21315 90.6250  12
   9   0  20 44.7257 77.5036  23
   9   0  21 17638.7 608.971  12
   9   0  21 17940.4 586.402  23
   9   0  22 4.12139 69.3288  12
   9   0  22 51.9069 61.4857  23
   9   0  23 23854.1 717.079  12
   9   0  23 22736.3 689.349  23
  -9   0 -23 23997.4 745.828  18
   9   0  24 43.0748 37.0967  23
  -9   0 -24 47.9574 55.6066  18
  -9   0 -25 14126.6 458.891  18
   9   1 -25 6976.93 260.126  11
   9   1 -24 1382.09 115.763  11
   9   1 -23 3073.41 188.203  11
  -9  -1  23 2595.26 128.722  17
   9   1 -22 3719.59 225.501  11
   9   1 -22 3669.86 213.011  22
  -9  -1  22 3387.91 165.636  17
   9   1 -21 2356.52 194.201  11
   9   1 -21 2233.67 178.600  22
  -9  -1  21 2079.17 136.123  17
   9   1 -20 750.029 128.754  22
   9   1 -20 583.461 126.376  11
   9   1 -19 46844.0 1405.32  11
   9  -1 -19 43757.4 1322.54  11
   9   1 -19 47280.1 1385.94  22
   9   1 -18 2875.64 240.419  11
   9  -1 -18 2460.28 188.922  11
   9   1 -18 2276.39 208.230  22
   9   1 -17 4446.76 299.920  11
   9  -1 -17 4096.94 250.004  11
   9   1 -16 881.281 154.455  22
   9   1 -16 786.369 153.775  11
   9  -1 -16 869.471 128.624  11
   9   1 -15 48025.3 1459.08  11
   9  -1 -15 44962.1 1384.55  11
   9   1 -15 46758.0 1442.32  22
   9   1 -14 3988.37 293.783  11
   9  -1 -14 4058.60 258.374  11
   9   1 -14 3944.01 281.027  22
  -9   1  14 3987.84 201.533  17
   9  -1 -13 1285.82 150.547  11
   9   1 -13 1249.07 168.055  22
   9   1 -13 1035.59 163.277  11
  -9   1  13 1181.50 111.621  17
   9   1 -12 44.8438 103.181  22
   9   1 -12 70.6453 101.586  11
   9  -1 -12 25.1749 72.0184  11
  -9   1  12 90.3667 63.5678  17
   9   1 -11 30229.9 994.277  11
   9  -1 -11 27725.9 931.497  11
   9   1 -11 29683.1 980.718  22
  -9   1  11 28261.8 855.334  17
   9   1 -10 4228.26 283.768  11
   9  -1 -10 4011.14 251.791  11
   9   1 -10 4150.41 278.853  22
  -9   1  10 4032.00 210.020  17
   9   1  -9 191.033 94.1935  22
   9   1  -9 139.839 105.165  11
   9  -1  -9 47.9205 65.4969  11
  -9   1   9 134.321 68.6576  17
   9   1  -8 166.328 97.5950  22
   9   1  -8-50.2542 83.3495  11
   9  -1  -8 88.3591 77.1172  11
  -9   1   8 99.9302 67.6808  17
   9   1  -7 227770. 6023.96  11
   9  -1  -7 225784. 5980.38  11
  -9   1   7 233854. 5909.50  17
   9   1  -6 2749.76 222.490  11
   9  -1  -6 2836.20 204.338  11
  -9   1   6 2784.89 172.937  17
   9  -1  -5 63798.6 1825.21  11
  -9  -1   5 63552.3 1775.26  17
  -9   1   5 66282.1 1768.26  17
   9  -1  -4 3206.54 214.979  11
   9   1  -4 3258.97 186.390  21
  -9  -1   4 3270.51 193.631  17
  -9   1   4 3464.83 191.557  17
   9   1  -3 27915.7 844.443  21
   9  -1  -3 27090.2 885.627  11
  -9  -1   3 28878.2 849.461  17
  -9   1   3 27685.1 837.152  17
   9  -1  -2 1174.81 128.578  11
   9   1  -2 1254.62 113.174  21
  -9  -1   2 1241.22 120.851  17
  -9   1   1 464.741 84.3550  20
   9  -1  -1 414.176 86.6697  11
  -9  -1   1 494.909 89.4073  17
  -9   1   0 32650.6 928.910   8
  -9   1   0 30761.8 930.235  20
   9   1   0 31410.5 1000.17  24
  -9  -1   0 30888.7 929.107  17
  -9   1  -1 68693.0 1811.86   8
   9   1   1 65502.2 1890.43  24
  -9   1  -1 65431.2 1818.73  20
  -9  -1  -1 66380.8 1816.08  17
   9   1   2 85.9824 81.7801  24
  -9   1  -2 175.132 63.0898   8
  -9   1  -2 60.6769 61.8035  20
  -9  -1  -2 147.215 69.7274  17
  -9   1  -3 17404.2 559.493   8
   9   1   3 16979.2 632.926  24
  -9  -1  -3 17249.8 569.531  20
  -9   1  -3 17010.4 570.559  20
  -9   1  -4 2377.43 152.940   8
   9   1   4 2465.64 200.546  24
  -9  -1  -4 2534.04 164.033  20
  -9   1  -4 2624.74 169.692  20
  -9   1  -5 6935.61 283.236   8
   9   1   5 6413.78 340.013  24
  -9  -1  -5 6524.89 287.442  20
  -9   1  -5 6381.28 290.592  20
  -9   1  -6 1639.56 128.043   8
  -9  -1  -6 1832.05 139.100  20
  -9   1  -6 1595.39 139.626  20
   9  -1   6 1566.71 161.490   2
   9   1   6 1753.29 175.296  24
  -9   1  -7 92970.1 2454.69   8
  -9  -1  -7 96153.4 2465.98  20
   9   1   7 86195.8 2522.26   2
   9  -1   7 91206.0 2531.12   2
   9   1   8 3744.04 247.900   2
   9  -1   8 4214.66 261.968   2
  -9   1  -8 4497.16 217.326   8
  -9  -1  -8 4443.67 221.439  20
   9   1   8 4066.94 248.207   7
   9   1   9 52.2002 78.1291   7
  -9   1  -9 68.6705 56.6686   8
   9   1  10 41.0949 78.5446   7
  -9   1 -10-7.79896 51.0372   8
   9   1  10-37.5916 79.6644   2
   9  -1  10 12.6724 81.0442   2
  -9   1 -11 32505.1 939.448   8
   9   1  11 32220.6 1018.75   2
   9  -1  11 32016.3 1027.48   2
  -9   1 -11 32162.0 967.255  19
   9  -1  11 28504.8 1018.03   7
   9   1  11 31306.8 1001.46   7
  -9   1 -12 10354.4 390.938   8
   9   1  12 10168.0 453.222   2
   9  -1  12 10458.2 456.592   2
  -9  -1 -12 10248.5 387.901  19
  -9   1 -12 10987.5 426.660  19
   9  -1  12 9747.78 468.463   7
   9   1  12 9943.42 440.122   7
  -9   1 -13 16183.0 555.929   8
  -9  -1 -13 16607.6 552.845  19
  -9   1 -13 17826.1 598.158  19
   9  -1  13 16175.2 651.713   7
   9   1  13 16113.9 607.687   7
   9  -1  14 920.817 157.937   7
   9   1  14 943.404 133.286   7
  -9   1 -14 938.629 106.276   8
  -9  -1 -14 969.055 101.770  19
  -9   1 -14 1031.73 126.690  19
  -9   1 -15 28869.3 885.417   8
  -9   1 -15 29590.0 923.183  19
   9  -1  15 29391.7 985.233   7
   9   1  16 83.2397 82.2559  12
  -9   1 -16 160.434 85.6113  19
   9   1  17 808.164 120.506  12
  -9   1 -17 949.543 121.118  19
   9  -1  18 1254.61 170.104  12
   9   1  18 943.825 122.654  12
   9   1  18 1272.40 147.824  23
   9  -1  19 36653.1 1124.04  12
   9   1  19 34394.9 1070.32  12
   9   1  19 38131.8 1099.22  23
   9  -1  20 2714.81 211.322  12
   9   1  20 2280.40 162.001  12
   9  -1  20 2402.19 156.931  23
   9   1  20 2469.80 177.657  23
   9  -1  21 21356.0 697.758  12
   9   1  21 20682.9 648.358  12
   9  -1  21 20468.6 634.451  23
   9   1  21 20880.7 671.945  23
   9  -1  22 550.645 106.319  12
   9  -1  22 529.296 66.6348  23
   9   1  22 410.652 85.4177  23
  -9   1 -22 488.887 100.516  18
   9  -1  23 1172.74 120.874  12
  -9   1 -23 1176.31 120.835  11
   9   1  23 1303.44 109.077  23
  -9  -1 -23 1285.32 113.976  18
  -9   1 -23 1266.72 124.223  18
  -9   1 -24 756.311 92.1644  11
   9   1  24 731.437 75.4949  23
  -9  -1 -24 640.829 83.1721  11
  -9  -1 -24 661.427 77.6577  18
  -9   1 -24 733.813 89.7171  18
  -9  -1 -25 45.5164 38.6158  11
  -9   1 -25 35.8619 40.8752  11
  -9   1 -25 39.1643 41.6318  18
   9   2 -24 1030.41 74.8960  21
  -9  -2  23 1479.45 92.5146  17
   9   2 -22 3305.84 199.557  11
  -9  -2  22 3308.63 159.105  17
   9   2 -21 9526.83 399.217  11
   9   2 -21 9662.32 397.618  22
   9   2 -20 11646.7 470.823  11
   9   2 -20 10978.9 458.097  22
   9   2 -19 409.089 112.058  22
   9   2 -19 530.452 126.882  11
   9   2 -18 540.994 120.736  22
   9   2 -18 448.632 118.058  11
   9   2 -17 7676.47 399.669  11
   9   2 -17 8125.28 404.403  22
   9   2 -16 1043.00 165.130  22
   9   2 -16 1112.82 167.780  11
   9   2 -15 1564.31 192.281  11
   9   2 -14 7.88952 103.260  11
   9   2 -13 60967.2 1818.60  11
   9   2 -12 486.237 129.539  11
   9   2 -11 2856.21 242.470  11
   9   2 -10 432.448 131.799  11
   9   2  -9 44260.1 1303.00   9
   9   2  -9 43550.6 1377.30  11
   9   2  -9 42603.3 1361.34  22
   9   2  -8 7431.45 354.155   9
   9   2  -8 7639.98 400.723  11
   9   2  -7 7592.14 363.277   9
   9   2  -7 7952.76 408.522  11
   9   2  -6 28226.3 945.497   9
   9   2  -6 29625.8 995.965  11
   9   2  -6 29952.5 929.793  21
  -9  -2   6 29659.6 897.762  17
   9   2  -5 20808.9 725.853   9
   9   2  -5 20690.9 758.142  11
   9   2  -5 21313.7 700.158  21
  -9   2   5 19973.9 651.346  20
  -9  -2   5 20140.1 663.852  17
   9   2  -4 5826.74 308.435   9
  -9   2   4 5563.61 265.067   8
   9   2  -4 5244.32 319.521  11
   9   2  -4 5541.57 282.151  21
  -9   2   4 5297.44 254.077  20
  -9  -2   4 5585.36 266.673  17
   9   2  -3 2460.15 203.184   9
  -9   2   3 2506.13 170.086   8
   9   2  -3 2535.74 216.806  11
   9   2  -3 2855.27 192.083  21
  -9   2   3 2545.54 165.498  20
  -9  -2   3 2606.84 173.749  17
   9   2  -2 4316.65 271.577   9
  -9   2   2 4112.21 219.613   8
   9   2  -2 4412.71 279.948  11
   9   2  -2 4115.89 237.633  21
  -9   2   2 4026.67 214.210  20
  -9  -2   2 4170.47 221.804  17
   9   2  -1 94568.1 2599.98   9
  -9   2   1 91155.9 2506.93   8
   9   2  -1 95834.8 2613.42  11
   9   2  -1 96214.4 2544.98  21
  -9   2   1 90796.9 2499.25  20
  -9  -2   1 96187.2 2510.18  17
   9   2   0 10984.8 486.062   9
   9   2   0 12109.0 511.786  24
   9   2   0 10870.0 490.622  11
   9   2   0 12286.9 454.803  21
  -9   2   0 10757.6 416.389  20
  -9  -2   0 11832.0 422.867  17
   9   2   1 28132.9 927.848  11
   9   2   1 28329.9 870.209  21
  -9   2  -1 26890.5 835.488  20
  -9  -2  -1 28936.2 839.262  17
  -9   2  -2 2284.29 167.350   8
   9   2   2 2653.28 185.384  21
  -9   2  -2 2646.88 171.538  20
  -9  -2  -2 2890.81 173.434  17
  -9   2  -3 1924.44 147.549   8
   9   2   3 2067.79 163.143  21
  -9  -2  -3 2047.81 147.169  20
  -9   2  -3 1883.01 146.546  20
  -9   2  -4 4482.33 229.114   8
   9   2   4 4024.50 239.946  21
  -9  -2  -4 4428.64 218.049  20
  -9   2  -5 9461.56 367.896   8
   9   2   5 9406.67 392.644  21
  -9  -2  -5 9646.71 355.504  20
   9   2   5 8559.95 390.315   2
   9  -2   5 8589.24 392.779   2
   9   2   6 7224.53 343.453   2
   9  -2   6 7161.51 342.756   2
  -9   2  -6 7576.58 318.044   8
   9   2   6 7173.21 335.759  21
  -9  -2  -6 7643.31 302.484  20
   9   2   7 6028.14 306.798   2
   9  -2   7 5613.99 302.434   2
  -9   2  -7 6267.49 281.956   8
   9   2   7 5791.06 294.886  21
   9  -2   7 5927.88 336.326   7
   9  -2   8 588.742 133.036   7
  -9   2  -8 528.812 95.2054   8
  -9   2  -8 558.849 94.8500  19
   9   2   8 463.073 98.6508   2
   9  -2   8 490.546 101.483   2
  -9   2  -9 65448.9 1727.74   8
   9  -2   9 61637.5 1766.39   2
  -9   2  -9 59412.9 1726.89  19
   9   2   9 61013.5 1760.97   2
   9  -2   9 61369.2 1811.55   7
   9  -2  10 1333.28 177.815   7
  -9   2 -10 1258.00 124.720   8
   9   2  10 1158.50 137.549   2
   9  -2  10 1182.60 144.160   2
  -9   2 -10 1411.75 144.744  19
   9  -2  11-65.3936 114.491   7
  -9   2 -11-4.76791 65.8158   8
  -9   2 -11 46.8945 76.8428  19
  -9   2 -12 30498.7 926.381   8
  -9   2 -12 30069.4 938.766  19
   9   2  12 29872.4 959.527  16
   9  -2  12 29343.0 1000.29   7
  -9   2 -13 51748.7 1397.65   8
   9   2  13 49288.4 1427.53  16
   9  -2  13 50517.7 1483.56   7
   9  -2  14 1420.82 180.186   7
   9   2  14 1269.52 152.903  23
  -9   2 -14 1307.19 137.005   8
   9   2  14 1402.29 153.959  16
   9   2  15 6948.22 337.141  23
  -9   2 -15 6105.20 307.003   8
   9   2  15 6896.81 336.809  16
   9  -2  15 7297.65 382.612   7
   9   2  16 3235.99 223.535  23
  -9   2 -16 3600.79 213.895   8
   9   2  16 3433.83 227.278  16
   9  -2  17 5037.62 298.258  12
   9   2  17 5347.61 285.108  23
  -9   2 -17 5102.10 262.641   8
   9   2  17 5340.57 282.408  16
   9  -2  18 145.316 111.183  12
   9   2  18 64.9463 92.2432  23
  -9   2 -18 70.4518 62.9412   8
   9   2  18 138.155 78.7678  16
   9  -2  19 42.8082 95.9467  12
   9   2  19 83.6406 84.0656  23
  -9   2 -19 76.5452 62.0040   8
   9   2  19 27.8617 66.0299  16
   9  -2  20 3321.63 213.485  12
  -9   2 -20 3251.95 198.191  11
   9   2  20 2818.83 187.668  23
  -9   2 -20 2965.27 171.236   8
  -9   2 -20 3212.63 202.626  18
   9  -2  21 24287.1 746.832  12
  -9   2 -21 22895.7 727.384  11
  -9   2 -21 23039.6 738.495  18
  -9   2 -22 1671.98 124.565  11
   9  -2  22 1956.26 144.254  12
  -9   2 -22 1862.53 138.125  18
   9  -2  23 10489.2 365.810  12
  -9   2 -23 10189.5 362.251  18
   9   2  24 400.413 54.2188  23
   9   3 -22 105.113 42.9103  11
   9   3 -21 548.514 77.4315  11
   9   3 -20 573.233 84.7524  21
   9   3 -20 686.224 94.5773  11
   9   3 -19 6566.09 300.825  11
   9   3 -19 6158.29 275.728  21
   9   3 -18 16.6724 64.4032  21
   9   3 -18 97.6243 82.2169  11
   9   3 -17 657.524 108.259  21
   9   3 -17 581.627 115.658  11
   9   3 -16 8602.17 402.092  11
   9   3 -16 8714.62 410.464  22
   9   3 -16 9292.07 380.031  21
   9   3 -15 11200.5 478.392  11
   9   3 -15 11339.3 489.671  22
  -9   3  14 3018.95 168.725   8
   9   3 -14 2895.86 226.888  11
   9   3 -14 2863.05 237.599  22
   9   3 -14 2837.61 206.079  21
   9   3 -13 172.926 98.3528  21
  -9   3  13 179.277 62.7476   8
   9   3 -13 120.500 90.2211  11
  -9   3  12 7081.20 301.840   8
   9   3 -12 6956.35 372.175  11
   9   3 -12 6916.59 344.857  21
   9   3 -11 22980.5 778.124   9
  -9   3  11 24292.5 743.253   8
   9   3 -11 22688.1 822.744  11
   9   3 -11 22522.7 788.155  21
   9   3 -10 2110.34 186.467   9
  -9   3  10 2603.33 174.904   8
   9   3 -10 2398.30 222.209  11
   9   3 -10 2712.63 209.765  21
   9   3  -9 2324.94 197.841   9
  -9   3   9 2529.19 173.419   8
   9   3  -9 2371.73 218.704  11
   9   3  -9 2325.65 196.841  21
   9   3  -8 100.278 77.6255   9
   9   3  -8 50.2602 84.5310  21
  -9   3   8 79.9884 71.2400   8
   9   3  -8 107.105 96.7177  11
   9   3  -7 13640.0 545.064   9
  -9   3   7 12834.6 481.896   8
   9   3  -7 13039.2 556.534  11
   9   3  -7 13353.7 526.943  21
  -9  -3   7 12303.6 471.586  17
   9   3  -6 12727.7 519.430   9
  -9   3   6 11249.6 445.746   8
   9   3  -6 11500.7 525.428  11
   9   3  -6 12231.5 496.100  21
  -9  -3   6 11706.7 440.741  17
   9   3  -5 6627.76 354.509   9
  -9   3   5 6002.04 294.063   8
   9   3  -5 6431.90 357.277  11
   9   3  -5 5841.35 321.853  21
  -9  -3   5 6367.94 289.814  17
   9   3  -4 19639.9 734.735   9
  -9   3   4 18849.1 650.997   8
   9   3  -4 19871.5 730.354  11
   9   3  -4 21275.8 708.891  21
  -9  -3   4 18976.9 635.921  17
   9   3  -3 2550.74 222.289   9
  -9   3   3 2387.88 180.310   8
   9   3  -3 2744.40 223.786  11
   9   3  -3 3199.03 227.340  21
  -9  -3   3 2969.46 181.514  17
   9   3  -2 1233.44 164.504   9
  -9   3   2 1245.10 131.466   8
   9   3  -2 1114.24 145.084  21
   9   3  -2 1211.31 157.395  11
  -9  -3   2 1229.21 119.574  17
   9   3  -1 3213.50 252.637   9
  -9   3   1 3125.41 200.672   8
   9   3  -1 3215.05 258.674  24
   9   3  -1 3667.89 252.386  11
   9   3  -1 3436.18 235.942  21
  -9  -3   1 3232.79 186.978  17
   9   3   0 18221.7 718.285   9
  -9   3   0 20079.9 648.954   8
   9   3   0 19645.4 693.873  21
   9   3   0 19073.4 739.257  24
   9   3   1 837.099 130.633  21
  -9   3  -1 763.892 105.275   8
   9   3   1 1009.39 160.668  24
   9   3   2 61.0389 96.4384   9
   9   3   2-15.7761 103.821  24
   9   3   2 30.9043 79.9846  21
  -9   3  -2 64.8869 63.6573   8
  -9   3  -2-4.39732 54.5690  19
   9   3   3 33448.6 1103.44   9
  -9   3  -3 31946.4 999.701   8
   9   3   3 35324.1 1120.17  24
   9   3   3 33633.0 1063.65  21
  -9   3  -3 33242.2 995.808  19
  -9   3  -4 7006.36 313.155   8
   9   3   4 7159.38 352.662  21
  -9   3  -4 6548.32 306.407  19
   9   3   4 7637.51 396.200  24
   9   3   5 18.7053 82.0816  21
  -9   3  -5 75.9741 75.1309   8
   9   3   5 78.2698 104.732  24
  -9   3  -5 112.727 69.2912  19
   9  -3   5 53.1361 84.9738   7
   9   3   6 16983.6 667.170  24
   9   3   6 16534.6 619.091  21
  -9   3  -6 16998.4 580.559  19
   9  -3   6 15621.9 619.008   7
   9   3   7 10066.1 438.868  21
  -9   3  -7 9710.18 398.170  19
   9  -3   7 9976.59 450.414   7
   9  -3   8 680.936 132.214   7
   9   3   8 691.514 116.463  23
  -9   3  -8 775.526 114.637  19
  -9   3  -9 1213.61 135.765   8
   9   3   9 1164.82 135.319  23
  -9   3  -9 1268.62 135.853  19
   9  -3   9 1334.11 163.782   7
  -9   3 -10 1323.98 139.572   8
   9   3  10 1254.93 144.134  23
  -9   3 -10 1302.77 138.925  19
   9  -3  10 1387.02 165.151   7
   9   3  11 9267.53 410.249  23
  -9   3 -11 10170.7 412.152   8
  -9   3 -11 9361.98 397.978  19
   9  -3  11 10077.2 448.041   7
   9  -3  12 692.148 135.393   7
   9   3  12 604.352 110.648  23
  -9   3 -12 741.780 113.700   8
  -9   3 -12 667.905 109.667  19
   9   3  12 713.733 126.920  16
   9  -3  13 12.6733 88.3580   7
   9   3  13 70.7964 86.4829  23
  -9   3 -13 58.0800 86.0599   8
   9   3  13 49.4454 92.3606  16
   9   3  14 1507.13 156.185  23
  -9   3 -14 1605.75 156.172   8
   9   3  14 1645.85 169.455  16
   9  -3  15 34236.3 1118.89  12
   9   3  15 34684.4 1106.25  23
  -9   3 -15 38264.1 1117.28   8
   9   3  15 36921.5 1139.84  16
   9  -3  16 1669.78 161.672  12
   9   3  16 1820.10 158.277  23
  -9   3 -16 1776.39 155.171   8
   9   3  16 1799.36 170.681  16
   9  -3  17 2280.55 175.196  12
   9   3  17 2262.64 163.639  23
  -9   3 -17 2298.24 168.431   8
   9   3  17 2150.07 175.603  16
   9  -3  18 5614.03 271.275  12
   9   3  18 5738.08 268.527  23
  -9   3 -18 5846.22 268.536   8
   9   3  18 5788.48 284.856  16
   9  -3  19 894.837 105.185  12
   9   3  19 707.912 94.9231  23
  -9   3 -19 808.417 98.3505   8
   9   3  19 794.257 106.540  16
   9  -3  20 3677.63 187.801  12
   9   3  20 3832.91 189.176  23
  -9   3 -20 3633.56 185.184   8
   9   3  20 3785.26 194.537  16
   9  -3  21 2045.82 121.950  12
   9   3  21 1735.03 115.905  23
   9   3  22 191.674 46.4429  23
   9   4 -19 1331.69 90.5792  21
  -9  -4  19 1138.57 72.4864  17
   9   4 -18 66.9574 44.5244  21
  -9  -4  18 108.926 43.7003  17
   9   4 -17 5194.19 226.838  21
  -9  -4  17 4645.01 193.756  17
   9   4 -16 999.196 95.5810  11
   9   4 -16 1053.71 108.725  21
  -9  -4  16 1100.18 92.1519  17
   9   4 -15 33.2578 66.0190  21
   9   4 -15 3.84908 54.7270  11
  -9  -4  15 74.4543 53.7047  17
   9   4 -14 86.7601 78.1473  21
   9   4 -14 129.373 65.5901  11
  -9  -4  14 92.3367 58.9343  17
   9   4 -13 756.647 118.242  21
   9   4 -13 633.513 98.5100  11
  -9  -4  13 656.350 86.6065  17
   9   4 -12 70.8649 65.2326   9
   9   4 -12 96.7763 73.4529  11
  -9  -4  12 33.3302 57.0302  17
   9   4 -11 153.077 79.6095   9
   9   4 -11 129.149 82.5177  11
  -9  -4  11 100.142 63.4505  17
   9   4 -10 310.681 89.2917   9
   9   4 -10 338.269 93.9216  11
  -9  -4  10 365.957 78.8675  17
   9   4  -9 49.3491 76.0741   9
   9   4  -9 40.6776 70.7530  11
  -9  -4   9 46.8795 62.4971  17
   9   4  -8 9191.99 414.867   9
  -9   4   8 7929.01 330.478   8
   9   4  -8 8273.56 384.489  11
  -9  -4   8 8770.85 333.149  17
   9   4  -7 8585.94 402.057   9
  -9   4   7 7185.30 316.397   8
   9   4  -7 7605.12 367.629  11
  -9  -4   7 8215.81 315.931  17
   9   4  -6 2051.71 199.930   9
  -9   4   6 1691.24 141.072   8
   9   4  -6 1822.47 171.650  11
   9   4  -5 24069.4 808.030   9
  -9   4   5 20618.9 694.988   8
  -9   4   4 2608.47 180.075   8
   9   4  -4 2963.38 246.684  24
   9   4  -3 830.467 153.434   9
   9   4  -3 954.912 152.039  24
   9   4  -3 751.678 140.387  21
  -9   4   3 685.413 103.434   8
   9   4  -2 362.959 120.775   9
   9   4  -2 263.782 114.678  24
   9   4  -2 463.590 124.871  21
  -9   4   2 248.021 77.2050   8
   9   4  -1-38.6766 102.373  24
   9   4  -1-39.7149 94.9910  21
  -9   4   1 9.43104 61.0212   8
  -9   4   0 1430.40 135.352   8
   9   4   0 1276.32 173.964  24
   9   4   0 1276.35 164.810  21
   9   4   1 740.391 151.256   9
   9   4   1 895.844 149.311  24
   9   4   1 1040.21 152.486  21
  -9   4  -1 755.507 107.537   8
   9   4   2 8676.93 445.042   9
  -9   4  -2 8851.29 371.754   8
   9   4   2 9107.94 416.256  21
   9   4   2 8811.74 432.354  24
   9   4   3 2380.44 220.621   9
   9   4   3 2407.33 219.196  24
  -9   4  -3 2094.02 167.092   8
   9   4   3 2329.57 205.593  21
  -9   4  -4 1049.92 124.443   8
   9   4   4 1144.79 161.427  24
   9   4   4 1237.94 157.543  21
  -9   4  -5 10421.9 422.047   8
   9   4   5 10797.0 464.271  21
  -9   4  -6 6655.09 309.649   8
   9   4   6 6501.28 341.741  21
  -9   4  -7 1428.54 147.278   8
  -9   4  -8-19.6731 77.1990   8
  -9   4  -9 10135.9 410.993   8
  -9   4 -10 3006.31 205.168   8
  -9   4 -11 4347.45 250.955   8
   9   4  11 4537.52 273.432  16
  -9   4 -12 9594.76 375.223  10
   9   4  12 8082.51 382.618  16
  -9   4 -13 4014.76 209.613  10
   9   4  13 3410.67 231.599  16
  -9   4 -14 822.736 91.2178  10
   9   4  14 752.123 116.368  16
   9   4  15 1803.79 126.071  23
  -9   4 -15 1794.69 118.298  10
   9   4  15 1908.59 162.018  16
   9   4  16 83.8009 48.0002  23
  -9   4 -16 115.473 68.2225   8
   9   4  16 119.088 74.9115  16
   9   4  17 965.379 81.3993  23
  -9   4 -17 1111.47 104.956   8
   9   4  17 1210.13 116.319  16
  -9   4 -18 2501.30 145.430   8
   9   4  18 2450.40 149.163  16
   9   4  19 1689.37 109.810  16
   9   5 -14 173.117 45.7231  21
   9   5 -13 188.038 55.7468  24
   9   5 -13 180.237 57.2815  21
   9   5 -12-13.8183 54.4347  24
   9   5 -12 20.2770 51.1459  21
   9   5 -11 5435.36 242.703   9
   9   5 -11 5902.52 261.377  24
   9   5 -11 5612.15 257.696  21
   9   5 -10 2577.74 168.823   9
   9   5 -10 2673.99 176.101  24
   9   5 -10 3062.55 184.758  21
   9   5  -9 1535.50 135.672   9
   9   5  -9 1677.15 146.438  24
   9   5  -9 1740.41 149.129  21
   9   5  -8 2016.99 161.293   9
   9   5  -8 2097.51 167.779  21
   9   5  -8 2263.51 172.697  24
   9   5  -7 1619.93 151.825   9
   9   5  -7 1886.64 163.751  24
   9   5  -7 1964.42 165.004  21
   9   5  -6 216.552 94.8213   9
   9   5  -6 185.362 83.2566  24
   9   5  -6 160.122 84.6129  21
   9   5  -5 50.9025 85.9785   9
   9   5  -5 70.4893 78.2023  24
   9   5  -5 127.995 93.3178  21
   9   5  -4 2406.01 199.656   9
   9   5  -4 2202.42 180.626  24
   9   5  -4 2313.68 188.051  21
  -9   5   4 1943.70 141.399  10
   9   5  -3 801.206 120.235  24
   9   5  -3 635.234 118.475  21
  -9   5   3 972.505 113.064  10
   9   5  -2 7422.71 357.958  24
   9   5  -2 7781.78 368.737  21
   9   5  -1 4093.06 259.966   9
   9   5  -1 3978.79 244.159  21
   9   5  -1 3767.50 234.207  24
  -9   5   1 4352.93 239.992  10
   9   5   0 1646.18 173.342   9
  -9   5   0 1477.85 123.778   8
   9   5   0 1947.78 179.208  21
   9   5   0 1893.22 162.270  24
  -9   5   0 1825.77 170.097  10
   9   5   1 893.990 135.885   9
  -9   5  -1 996.122 106.730   8
   9   5   1 912.041 130.810  21
  -9   5  -1 1054.86 140.696  10
   9   5   2-38.1432 90.0876  21
  -9   5  -2 64.1233 58.0544   8
  -9   5  -2 51.0508 85.4879  10
  -9   5  -3 1574.03 131.403   8
   9   5   3 1299.35 150.613  21
  -9   5  -3 1686.78 166.864  10
  -9   5  -4 7075.16 307.112   8
  -9   5  -4 7695.10 357.917  10
  -9   5  -5 1472.80 130.162   8
  -9   5  -5 1708.88 169.456  10
  -9   5  -6 826.254 104.079   8
  -9   5  -6 847.587 125.109  10
  -9   5  -7 84.1157 59.8881   8
  -9   5  -8 298.118 74.1375   8
  -9   5  -8 225.380 76.9780  10
  -9   5  -9 1324.28 118.653   8
  -9   5  -9 1394.71 122.652  10
  -9   5 -10 90.7929 51.2345  13
  -9   5 -10 10.7502 57.3558   8
  -9   5 -10 87.5814 61.3065  10
  -9   5 -11 3651.22 182.409  13
  -9   5 -11 3812.96 196.436   8
  -9   5 -11 4040.79 189.788  10
  -9   5 -12 239.369 55.7676  13
  -9   5 -12 192.823 63.1413   8
  -9   5 -12 227.840 56.6329  10
  -9   5 -13 1129.75 87.5292  13
  -9   5 -13 1056.87 95.2930   8
  -9   5 -13 988.253 81.6595  10
   9   5  13 915.164 102.379  16
  -9   5 -14 658.757 73.4554   8
   9   5  14 862.064 88.5756  16
  -9   5 -15 161.561 45.5084   8
   9   5  15 206.026 52.8890  16
  -9   6  -1 496.548 57.1613  10
  -9   6  -2 1394.22 92.5554  10
  -9   6  -3 1739.17 106.201  10
   9   6   3 1541.96 113.248  16
   9   6   4 364.531 64.1446  16
  -9   6  -4 385.852 57.5153  10
  -9   6  -5 4080.19 168.971  10
   9   6   5 3173.42 162.159  16
  -9   6  -6 2526.08 125.977  10
   9   6   6 2169.14 123.824  16
  10   0 -23 13.3844 36.0078  11
  10   0 -22 7631.41 305.085  11
  10   0 -21 4.34836 60.9272  11
  10   0 -20 28508.6 836.919  11
 -10   0  20 24392.0 726.430  17
  10   0 -19 34.0083 83.5975  11
 -10   0  19 45.9382 51.3319  17
  10   0 -18 3513.48 235.364  11
 -10   0  18 3028.43 169.976  17
  10   0 -17 53.2170 88.5234  11
 -10   0  17 25.0575 55.5300  17
  10   0 -16 11583.1 499.286  11
 -10   0  16 11043.8 408.552  17
  10   0 -15-7.24199 91.5339  11
 -10   0  15-4.05400 62.1226  17
  10   0 -14 864.824 141.961  11
 -10   0  14 891.924 111.102  17
  10   0 -13 7.44777 87.6841  11
 -10   0  13 73.3857 66.7010  17
  10   0 -12 22663.1 809.727  11
 -10   0  12 21614.7 703.226  17
  10   0 -11-44.3932 90.6577  11
 -10   0  11-4.43322 68.7658  17
  10   0 -10 84480.0 2347.17  11
 -10   0  10 80989.9 2229.40  17
  10   0  -9 21.7579 80.5017  11
 -10   0   9 57.4763 76.6180  17
  10   0  -8 100.139 92.5653  11
 -10   0   8 4.41898 72.0261  17
  10   0  -7 84.8755 84.9929  11
 -10   0   7 39.5458 74.1756  17
  10   0  -6 5652.55 328.632  11
 -10   0   6 6243.94 285.072  17
  10   0  -5 20.6065 86.3202  11
 -10   0   5 143.896 80.2849  17
  10   0  -4 35250.6 1109.62  11
 -10   0   4 34222.3 1026.05  17
  10   0  -3 224.391 79.6541  24
  10   0  -3-6.75748 82.8160  11
 -10   0   3 4.38973 73.3552  17
  10   0  -2 72604.2 2043.15  24
  10   0  -2 74111.3 2096.21  11
 -10   0   2 73724.5 2008.95  17
  10   0  -1-39.1526 71.1199  24
  10   0  -1 40.2816 81.7314  11
  10   0   0 18989.0 661.461  24
  10   0   0 18447.2 691.842  11
  10   0   1-5.73915 73.8471  24
 -10   0  -1 85.1358 56.5003   8
  10   0   2 28109.2 938.474  24
 -10   0  -2 28184.3 905.063  20
  10   0   3 65.3773 76.0255  24
 -10   0  -3 64.8286 54.2849   8
 -10   0  -3-37.1639 69.4194  20
 -10   0  -4 1667.63 125.282   8
  10   0   4 1926.05 172.446  24
 -10   0  -4 2017.04 159.048  20
 -10   0  -5 27.9398 45.4667   8
 -10   0  -5 93.5515 75.1290  20
 -10   0  -6 94051.1 2493.03   8
 -10   0  -6 94467.6 2540.54  20
 -10   0  -7 65.9174 80.5508  20
 -10   0  -8 15348.0 535.174  20
  10   0   8 14259.8 589.345   7
  10   0   9 64.2835 96.5970   7
  10   0  10 46931.6 1433.10   7
  10   0  11 28.6316 98.3095   7
 -10   0 -12 35164.9 1066.82  19
  10   0  12 35741.5 1143.21   7
  10   0  13 7.10106 104.265   7
 -10   0 -13 53.4562 67.7638  19
 -10   0 -14 10728.3 425.955  19
  10   0  14 11276.7 489.885   7
  10   0  15-27.3454 99.9271   7
 -10   0 -15 61.2730 70.7343  19
 -10   0 -16 15325.7 538.967  19
 -10   0 -17-4.26945 58.9352  19
  10   0  18 16354.4 595.355  12
  10   0  19 25.2504 90.5418  12
  10   0  19 17.8975 78.2755  23
  10   0  20 21947.5 699.512  12
  10   0  20 20906.9 674.691  23
  10   0  21 11.7381 64.0016  12
  10   0  21 37.9054 61.2264  23
  10   0  22 1074.55 103.055  12
  10   0  22 1045.21 96.1325  23
  10   0  23 13.1972 37.6217  23
 -10   0 -23-31.3845 51.8808  18
 -10   0 -24 7026.56 282.929  11
 -10   0 -24 8045.78 284.405  18
  10   1 -23 4590.22 211.456  11
  10   1 -22 7157.95 295.037  11
 -10  -1  22 6308.55 228.786  17
  10   1 -21 521.573 95.2281  11
 -10  -1  21 482.801 68.1216  17
  10   1 -20 4199.29 244.963  11
 -10  -1  20 3840.50 186.305  17
  10   1 -19 913.969 138.518  11
 -10  -1  19 975.980 103.285  17
  10   1 -18 17995.5 644.357  11
 -10  -1  18 16076.7 548.597  17
  10   1 -17 4570.77 287.317  11
  10  -1 -17 4110.68 237.786  11
 -10  -1  17 4271.20 225.948  17
  10   1 -16 16835.4 655.572  11
  10  -1 -16 15981.4 586.035  11
 -10  -1  16 16399.0 558.953  17
  10   1 -15 3943.62 282.067  11
  10  -1 -15 3350.03 224.498  11
 -10  -1  15 3369.59 208.463  17
  10  -1 -14 1831.36 170.135  11
 -10  -1  14 1625.81 154.268  17
 -10   1  14 1837.72 132.780  17
  10   1 -13 12622.6 567.278  11
  10  -1 -13 13117.2 518.558  11
 -10  -1  13 13078.8 487.510  17
 -10   1  13 12863.5 448.697  17
  10   1 -12 79.7747 107.329  11
  10  -1 -12 112.906 77.3821  11
 -10  -1  12 114.671 86.2043  17
 -10   1  12 73.2486 64.0014  17
  10  -1 -11 1535.79 160.124  11
  10   1 -11 1501.76 186.449  11
 -10  -1  11 1309.62 139.030  17
 -10   1  11 1534.10 131.554  17
  10   1 -10 11615.8 513.372  11
  10  -1 -10 11300.9 467.482  11
 -10  -1  10 10531.4 424.213  17
 -10   1  10 10298.0 398.985  17
  10   1  -9 397.388 129.966  11
  10  -1  -9 333.075 93.4309  11
 -10  -1   9 283.621 94.2343  17
 -10   1   9 302.976 78.5108  17
  10   1  -8 26049.5 928.220  11
  10  -1  -8 25978.4 877.003  11
 -10   1   8 26962.6 815.154  17
  10   1  -7 725.668 100.401  21
  10   1  -7 862.891 146.832  11
  10  -1  -7 1092.24 135.641  11
 -10   1   7 856.281 110.068  17
  10   1  -6 786.485 100.377  21
  10   1  -6 620.791 133.044  11
  10  -1  -6 430.075 102.190  11
 -10   1   6 777.232 104.436  17
  10   1  -5 74.0093 61.0058  21
  10   1  -5-44.9378 92.9419  11
  10  -1  -5 6.10637 66.1720  11
 -10  -1   5-4.51098 77.1629  17
 -10   1   5 107.198 71.8856  17
  10   1  -4 46566.7 1412.79  11
  10  -1  -4 46301.5 1368.53  11
 -10  -1   4 48576.2 1317.68  17
  10  -1  -3 1151.75 143.899  11
 -10   1   3 1345.71 131.123  20
  10   1  -3 1032.91 160.511  11
 -10  -1   3 1370.94 134.674  17
 -10   1   2 1332.06 130.896  20
 -10  -1   2 1342.83 134.098  17
 -10   1   1 2446.34 162.646   8
  10   1  -1 2089.88 194.200  24
 -10   1   1 2199.49 166.111  20
 -10  -1   1 2170.41 165.137  17
 -10   1   0 62187.3 1669.26   8
  10   1   0 58636.3 1753.85  24
 -10   1   0 58700.4 1675.10  20
 -10  -1   0 60524.8 1678.49  17
 -10   1  -1 30470.1 915.120   8
  10   1   1 30903.1 1003.74  24
 -10   1  -1 29877.3 929.373  20
 -10  -1  -1 30822.8 928.151  17
  10   1   2 771.895 138.635  24
 -10  -1  -2 952.408 117.912  20
 -10   1  -2 936.220 118.910  20
 -10   1  -3 6875.44 294.519   8
  10   1   3 6174.75 347.176  24
 -10  -1  -3 6802.62 306.449  20
 -10   1  -3 6345.26 301.266  20
 -10   1  -4 82275.3 2167.76   8
  10   1   4 78758.2 2266.60  24
 -10  -1  -4 82244.7 2184.67  20
 -10   1  -4 76645.0 2180.70  20
  10   1   5 237.189 106.705  24
 -10   1  -5 325.560 75.3176   8
 -10  -1  -5 287.210 85.8545  20
 -10   1  -5 255.815 85.7352  20
 -10   1  -6 5343.32 251.185   8
  10   1   6 4686.75 301.161  24
 -10  -1  -6 5536.88 263.676  20
 -10   1  -6 4585.62 259.334  20
  10   1   6 4813.93 300.149   2
  10  -1   6 5588.66 316.902   2
 -10   1  -7 723.891 94.9402   8
 -10  -1  -7 656.136 102.754  20
  10   1   7 773.502 138.305   2
  10  -1   7 697.371 133.047   2
  10   1   7 748.207 122.184   7
  10   1   8 19235.4 706.777   2
  10  -1   8 18757.5 703.392   2
 -10   1  -8 19454.5 627.712   8
 -10  -1  -8 19723.0 638.978  20
  10   1   8 18798.9 688.580   7
  10   1   9 2847.15 226.588   2
  10  -1   9 2601.96 217.031   2
 -10   1  -9 2798.47 174.499   8
  10  -1   9 2809.15 240.103   7
  10   1   9 2728.56 213.872   7
  10  -1  10 671.809 147.282   7
  10   1  10 796.162 130.321   7
 -10   1 -10 587.398 87.8384   8
 -10   1 -10 617.836 107.435  19
  10   1  10 851.533 141.128   2
  10  -1  10 522.983 126.985   2
 -10   1 -11 6471.48 285.565   8
  10   1  11 6296.92 347.025   2
  10  -1  11 6772.29 359.029   2
 -10   1 -11 6441.55 308.438  19
  10  -1  11 6412.72 364.951   7
  10   1  11 6144.59 328.790   7
 -10   1 -12 37380.7 1087.37   8
  10   1  12 38414.5 1177.16   2
  10  -1  12 36316.6 1181.54   2
 -10  -1 -12 35984.5 1081.30  19
 -10   1 -12 36377.0 1120.50  19
  10  -1  12 38014.3 1202.22   7
  10   1  12 38570.8 1158.27   7
 -10   1 -13 9248.30 368.788   8
 -10  -1 -13 9657.59 372.877  19
 -10   1 -13 10032.3 410.411  19
  10  -1  13 9478.89 460.208   7
  10   1  13 9256.43 417.052   7
 -10   1 -14 11193.5 410.034   8
 -10  -1 -14 10096.2 395.844  19
 -10   1 -14 10752.2 436.728  19
  10  -1  14 11632.8 504.135   7
  10   1  14 10844.6 454.768   7
  10  -1  15 437.803 131.374   7
 -10  -1 -15 363.475 72.3534  19
 -10   1 -15 511.663 108.050  19
  10   1  16 7780.77 355.251  12
 -10   1 -16 8466.15 358.037  19
  10   1  17 57.4946 73.1321  12
  10  -1  18 10471.1 449.476  12
  10   1  18 10431.2 403.685  12
  10  -1  19 1103.58 143.997  12
  10   1  19 831.930 101.193  12
  10   1  19 851.114 115.353  23
  10  -1  20 2833.48 195.706  12
  10  -1  20 2849.46 162.211  23
  10   1  20 2780.99 180.602  23
  10  -1  21 33.0677 74.9946  12
  10  -1  21 26.6955 44.1429  23
  10   1  21 64.0719 68.2553  23
  10  -1  22 8725.60 331.528  12
  10   1  22 8383.62 313.626  23
 -10   1 -22 8349.42 336.209  18
  10  -1  23 189.736 60.7367  12
  10   1  23 189.487 49.5119  23
 -10   1 -23 112.102 55.2816  11
 -10  -1 -23 120.572 47.6458  18
 -10   1 -23 181.555 57.2054  18
  10   2 -22 6.79756 35.5699  21
 -10  -2  22 41.0410 35.9646  17
  10   2 -21 6758.42 259.773  21
 -10  -2  21 6597.90 244.925  17
 -10  -2  20 491.284 74.2397  17
 -10   2  19 4183.42 175.777   8
  10   2 -19 4083.43 245.024  11
 -10  -2  19 4309.92 205.444  17
  10   2 -18 1339.63 157.782  11
 -10  -2  18 1321.87 121.494  17
  10   2 -17 891.674 135.399  11
 -10  -2  17 703.792 104.169  17
  10   2 -16 16840.1 623.678  11
 -10  -2  16 14703.1 524.907  17
  10   2 -15 15337.9 613.658  11
  10   2 -14 1919.24 203.733  11
  10   2 -13 428.913 136.087  11
  10   2 -12 10572.6 498.813  11
  10   2 -11 166.194 109.852  11
 -10  -2  11 125.022 92.5063  17
  10   2 -10 4966.42 322.611  11
 -10  -2  10 4602.08 253.414  17
  10   2  -9 1922.98 207.707  11
  10   2  -9 1534.30 151.856  21
 -10  -2   9 1522.21 151.711  17
  10   2  -8 1476.41 148.008  21
  10   2  -8 1490.80 190.681  11
 -10  -2   8 1467.23 145.292  17
  10   2  -7 10399.1 484.642  11
 -10  -2   7 10735.5 409.905  17
 -10   2   6 15232.5 531.922   8
  10   2  -6 14983.6 619.488  11
  10   2  -6 13810.7 538.573  21
 -10   2   6 15076.5 517.913  20
 -10  -2   6 14643.2 528.651  17
 -10   2   5 28032.5 912.613   8
  10   2  -5 28962.5 1012.22  11
  10   2  -5 31031.9 949.105  21
 -10   2   5 31262.1 908.924  20
 -10  -2   5 29727.0 916.291  17
 -10   2   4 3496.96 208.369   8
  10   2  -4 3580.00 265.689  11
  10   2  -4 2896.89 206.067  21
 -10   2   4 2607.39 180.514  20
 -10  -2   4 2815.69 192.440  17
 -10   2   3 19776.0 672.642   8
  10   2  -3 20899.1 768.400  11
  10   2  -3 20437.2 694.133  21
 -10   2   3 20582.0 669.131  20
 -10  -2   3 20326.8 669.494  17
  10   2  -2 125421. 3330.33  11
  10   2  -2 124795. 3237.13  21
 -10   2   2 121157. 3197.89  20
 -10  -2   2 127843. 3206.52  17
  10   2  -1 1448.54 181.690  24
  10   2  -1 1728.66 154.932  21
 -10   2   1 1501.61 138.558  20
  10   2  -1 1140.47 170.561  11
 -10  -2   1 1444.80 141.522  17
  10   2   0 10873.7 500.499  24
  10   2   0 12004.4 518.837  11
  10   2   0 10673.1 440.065  21
 -10   2   0 10718.0 421.538  20
 -10  -2   0 11542.5 427.814  17
 -10   2  -1 1315.59 139.083   8
  10   2   1 1316.88 174.034  24
  10   2   1 1585.61 147.790  21
 -10   2  -1 1434.93 136.426  20
 -10  -2  -1 1505.15 135.672  17
 -10   2  -2 7748.59 324.840   8
  10   2   2 6628.88 381.187  24
  10   2   2 7216.96 334.610  21
 -10  -2  -2 7223.97 314.666  20
 -10   2  -2 6872.75 316.522  20
 -10   2  -3 1173.02 124.774   8
  10   2   3 881.869 154.713  24
  10   2   3 877.536 117.849  21
 -10  -2  -3 1149.43 120.354  20
 -10   2  -4 6182.11 295.146   8
  10   2   4 6163.13 363.294  24
  10   2   4 6235.80 310.418  21
 -10  -2  -4 6811.76 294.006  20
  10   2   4 6436.03 332.211   2
  10  -2   4 6180.93 326.691   2
 -10   2  -5 14304.7 511.853   8
  10   2   5 14649.9 529.952  21
 -10  -2  -5 14408.4 492.566  20
  10   2   5 13502.7 539.650   2
  10  -2   5 13467.6 539.227   2
  10   2   6 59147.1 1706.35   2
  10  -2   6 58234.7 1707.17   2
 -10   2  -6 62253.0 1664.09   8
  10   2   6 60724.5 1686.42  21
 -10  -2  -6 62808.9 1639.31  20
  10   2   7 12190.0 519.757   2
  10  -2   7 12584.4 525.918   2
 -10   2  -7 14265.3 503.629   8
 -10  -2  -7 14751.6 481.661  20
 -10   2  -7 13938.0 511.823  19
  10  -2   7 13489.7 576.684   7
  10   2   8 7646.02 370.300   2
  10  -2   8 7504.61 369.064   2
 -10   2  -8 8044.58 343.293   8
 -10   2  -8 8075.70 355.442  19
  10  -2   8 7844.26 411.800   7
 -10   2  -9 2154.00 166.027   8
  10   2   9 2002.63 181.970   2
  10  -2   9 1684.52 171.599   2
 -10   2  -9 2433.92 184.358  19
  10  -2   9 2037.13 214.782   7
  10   2  10 43872.4 1324.40   2
  10  -2  10 44154.3 1328.41   2
 -10   2 -10 45308.6 1285.17   8
 -10   2 -10 43332.9 1290.82  19
  10  -2  10 42788.8 1372.88   7
  10  -2  11 883.940 157.790   7
 -10   2 -11 1021.84 121.060   8
 -10   2 -11 1235.09 140.700  19
  10   2  11 1071.79 133.853  16
  10  -2  12 983.912 165.736   7
 -10   2 -12 653.618 110.942   8
 -10   2 -12 902.820 131.378  19
  10   2  12 776.993 120.199  16
 -10   2 -13 1780.93 156.231   8
 -10   2 -13 1557.68 162.146  19
  10   2  13 1936.30 166.037  16
  10  -2  13 1849.05 202.070   7
  10   2  14 2915.45 211.585  23
 -10   2 -14 3344.63 205.004   8
  10   2  14 3091.19 206.209  16
  10  -2  14 3178.00 252.678   7
  10   2  15 804.188 127.381  23
 -10   2 -15 690.175 105.442   8
  10   2  15 735.195 109.341  16
  10   2  16 8676.29 373.670  23
 -10   2 -16 8460.55 350.541   8
  10   2  16 8604.32 361.164  16
  10  -2  17 6112.81 315.517  12
  10   2  17 5406.83 279.726  23
 -10   2 -17 6342.00 277.867   8
  10  -2  18 3018.42 211.477  12
  10   2  18 2971.83 190.771  23
 -10   2 -18 3095.13 175.535   8
  10  -2  19 4681.01 249.550  12
  10   2  19 4341.02 228.125  23
 -10   2 -19 4433.76 232.354  18
  10  -2  20 10990.9 407.117  12
 -10   2 -20 10252.4 381.736  11
  10   2  20 10746.3 388.891  23
 -10   2 -20 10894.6 396.445  18
  10  -2  21 2237.11 151.239  12
  10   2  21 2641.24 150.030  23
 -10   2 -21 2523.52 148.936  18
  10  -2  22 623.045 78.1861  12
 -10   2 -22 560.676 66.6587  18
  10   3 -21 6653.81 231.422  21
  10   3 -20 246.561 51.1065  21
  10   3 -20 279.079 59.7684  11
  10   3 -19 565.237 74.6766  21
  10   3 -19 492.038 78.1415  11
 -10  -3  19 563.175 70.0660  17
  10   3 -18 5096.23 248.530  11
  10   3 -18 4827.65 224.788  21
 -10  -3  18 4967.92 211.427  17
  10   3 -17 1946.78 143.538  21
 -10  -3  17 1926.83 133.599  17
  10   3 -16 958.640 111.554  21
  10   3 -16 834.934 118.603  11
 -10  -3  16 984.366 107.319  17
  10   3 -15 2791.22 204.444  11
  10   3 -15 2771.05 186.603  21
 -10  -3  15 2452.63 165.557  17
 -10   3  14 2104.16 130.582   8
  10   3 -14 1983.60 187.372  11
  10   3 -14 2149.34 168.962  21
 -10  -3  14 2006.85 151.693  17
 -10   3  13 15129.8 489.233   8
  10   3 -13 14546.4 572.967  11
  10   3 -13 14284.0 534.364  21
 -10  -3  13 14423.1 502.989  17
 -10   3  12 1313.62 114.966   8
  10   3 -12 1318.83 158.262  11
  10   3 -12 1090.68 135.273  21
 -10  -3  12 1093.60 124.657  17
 -10   3  11 1440.88 128.137   8
  10   3 -11 1330.07 166.765  11
  10   3 -11 1776.05 168.576  21
 -10  -3  11 1482.68 138.381  17
 -10   3  10 2212.74 157.289   8
  10   3 -10 1991.53 199.278  11
  10   3 -10 1786.65 171.413  21
 -10  -3  10 1828.60 152.021  17
 -10   3   9 5170.33 252.073   8
  10   3  -9 5044.32 308.384  11
  10   3  -9 4475.86 270.404  21
 -10  -3   9 4541.83 242.435  17
  10   3  -8 9832.93 436.438   9
 -10   3   8 9935.58 393.767   8
  10   3  -8 9523.02 461.037  11
  10   3  -8 9948.99 432.304  21
 -10  -3   8 9756.17 387.178  17
  10   3  -7-13.4751 76.5186   9
  10   3  -7 67.0330 84.1266  21
 -10   3   7 56.7788 66.9516   8
  10   3  -7 22.5556 84.1027  11
 -10  -3   7 83.7974 76.1850  17
  10   3  -6 9052.43 425.112   9
 -10   3   6 9092.27 369.862   8
  10   3  -6 9017.68 437.669  11
  10   3  -6 8419.46 391.670  21
 -10  -3   6 8067.54 349.638  17
  10   3  -5-14.3842 95.7052   9
  10   3  -5 12.3666 77.6812  21
 -10   3   5-29.1772 66.1025   8
  10   3  -5 90.6727 94.9269  11
 -10  -3   5 39.0451 71.9749  17
  10   3  -4 4829.54 306.558   9
 -10   3   4 4565.98 250.268   8
  10   3  -4 5145.82 313.372  11
  10   3  -4 4862.76 282.329  21
 -10  -3   4 4873.59 244.464  17
  10   3  -3 67.2679 108.755   9
  10   3  -3-89.4790 125.161  24
  10   3  -3-24.8681 82.7309  21
 -10   3   3 53.7612 67.8062   8
  10   3  -3 15.0126 96.5752  11
 -10  -3   3 33.9203 70.0981  17
  10   3  -2 11945.6 531.923   9
 -10   3   2 11156.1 451.040   8
  10   3  -2 12408.6 552.374  24
  10   3  -2 12237.1 531.081  11
  10   3  -2 11963.1 491.649  21
 -10  -3   2 11880.8 435.989  17
 -10   3   1 17803.1 617.120   8
  10   3  -1 18268.9 716.492  24
  10   3  -1 18133.7 663.156  21
 -10  -3   1 17912.1 592.077  17
 -10   3   0 13504.5 520.115   8
  10   3   0 15480.8 626.952  24
  10   3   0 14952.2 565.950  21
 -10  -3   0 14612.9 497.907  17
 -10   3  -1 8782.29 386.976   8
  10   3   1 9772.98 434.213  21
 -10   3  -1 9415.20 378.859  19
 -10   3  -2 6302.52 300.799   8
  10   3   2 6207.57 369.159  24
  10   3   2 6542.97 333.484  21
 -10   3  -2 5658.72 278.279  19
  10   3   3 296.689 131.032  24
  10   3   3 219.469 93.1213  21
 -10   3  -3 249.432 84.4644   8
 -10   3  -3 300.295 79.7365  19
  10   3   4 11762.4 524.750  24
  10   3   4 11741.0 473.883  21
 -10   3  -4 10881.5 425.345  19
  10  -3   4 10597.9 477.987   7
  10   3   5 6480.56 368.554  24
  10   3   5 6547.85 331.054  21
 -10   3  -5 6059.10 292.717  19
  10  -3   5 5434.54 324.714   7
  10  -3   6 747.121 138.989   7
  10   3   6 658.956 139.588  24
  10   3   6 752.523 123.622  21
 -10   3  -6 774.087 109.517  19
  10  -3   7-13.7131 94.6471   7
 -10   3  -7 19.9642 78.6451   8
 -10   3  -7 4.98834 70.5763  19
 -10   3  -8 10138.6 401.541   8
 -10   3  -8 8953.35 388.725  19
  10  -3   8 9220.68 435.766   7
  10  -3   9 487.205 126.012   7
  10   3   9 292.441 88.3465  23
 -10   3  -9 458.103 98.5557   8
 -10   3  -9 455.069 98.7374  19
  10  -3  10 117.838 100.358   7
  10   3  10 102.869 78.2200  23
 -10   3 -10 145.883 84.0857   8
 -10   3 -10 90.3880 82.1843  19
 -10   3 -11 11852.8 442.600   8
 -10   3 -11 10501.5 427.149  19
  10   3  11 11041.8 457.027  16
  10  -3  11 11542.8 476.289   7
  10   3  12 10223.0 428.265  23
 -10   3 -12 12006.4 449.132   8
 -10   3 -12 10991.7 435.783  19
  10   3  12 11021.0 457.971  16
  10  -3  12 11264.0 472.172   7
  10   3  13 31724.2 1001.47  23
 -10   3 -13 34595.1 1020.07   8
  10   3  13 33874.3 1034.99  16
  10   3  14 69.1612 76.2970  23
 -10   3 -14 159.930 80.5236   8
  10   3  14 188.065 93.1551  16
  10  -3  15 2356.90 179.986  12
  10   3  15 2275.39 165.546  23
 -10   3 -15 2047.22 159.423   8
  10   3  15 2464.84 178.267  16
  10  -3  16 11830.3 452.262  12
  10   3  16 11717.2 436.816  23
 -10   3 -16 12824.7 448.038   8
  10   3  16 12460.5 456.516  16
  10  -3  17 1275.60 124.722  12
  10   3  17 1152.05 113.758  23
 -10   3 -17 1359.06 120.810   8
  10   3  17 1198.57 119.976  16
  10  -3  18 1557.53 127.217  12
  10   3  18 1635.46 123.821  23
 -10   3 -18 1823.72 127.854   8
  10   3  18 1599.77 122.074  16
  10  -3  19-2.94448 53.2649  12
  10   3  19 52.7033 52.0618  23
 -10   3 -19 16.9378 45.5081   8
  10  -3  20 1389.85 96.5225  12
  10   3  20 1396.18 94.7776  23
  10   4 -18 969.373 78.9964  24
 -10  -4  17 27.4630 30.7546  17
 -10  -4  16 4834.01 182.752  17
  10   4 -15 3880.75 184.666  11
 -10  -4  15 4450.35 176.881  17
  10   4 -14 517.864 74.0158  11
 -10  -4  14 551.864 69.2312  17
  10   4 -13 1920.29 137.435  11
 -10  -4  13 2001.83 121.521  17
  10   4 -12 3192.92 188.744  11
 -10  -4  12 3090.01 158.081  17
  10   4 -11 18.9277 77.4003  21
  10   4 -11 63.2223 65.4122  11
 -10  -4  11 2.87631 50.7937  17
  10   4 -10 2362.70 175.338  11
  10   4 -10 2497.84 186.290  21
 -10  -4  10 2492.12 145.189  17
  10   4  -9 1299.55 139.222   9
 -10   4   9 1425.84 109.272   8
  10   4  -9 1462.97 142.801  11
  10   4  -9 1312.66 147.051  21
 -10  -4   9 1351.80 110.748  17
  10   4  -8 7054.26 337.176   9
 -10   4   8 6799.77 277.863   8
  10   4  -8 6462.44 318.156  11
  10   4  -8 6745.64 329.765  21
 -10  -4   8 6320.58 264.177  17
  10   4  -7 2349.00 198.638   9
 -10   4   7 2475.12 157.580   8
  10   4  -7 2071.01 208.634  24
  10   4  -7 2347.77 191.067  21
 -10  -4   7 2239.57 142.112  17
  10   4  -6 5625.24 315.429   9
 -10   4   6 5701.60 263.797   8
  10   4  -6 5881.18 336.015  24
  10   4  -6 5776.88 307.163  21
  10   4  -5 20209.7 723.494   9
 -10   4   5 18890.7 640.419   8
  10   4  -5 21364.9 756.124  24
  10   4  -5 20536.8 710.417  21
  10   4  -4 6176.66 337.233   9
 -10   4   4 5515.36 271.373   8
  10   4  -4 6127.58 347.898  24
  10   4  -4 5960.59 319.637  21
  10   4  -3 1835.95 191.862   9
 -10   4   3 1760.66 146.087   8
  10   4  -3 1643.94 189.563  24
  10   4  -3 1442.83 165.401  21
  10   4  -2 1886.07 198.036   9
 -10   4   2 1816.16 151.899   8
  10   4  -2 2145.44 210.969  24
  10   4  -2 1859.74 181.455  21
  10   4  -1 424.181 139.272   9
  10   4  -1 757.400 137.945  24
  10   4  -1 658.391 121.348  21
 -10   4   1 472.037 91.8816   8
 -10   4   0 2585.78 176.794   8
  10   4   0 2369.61 223.670  24
  10   4   0 2812.08 219.293  21
 -10   4  -1 2132.96 164.649   8
  10   4   1 2094.81 212.733  24
  10   4   1 2193.60 196.509  21
  10   4   2 26240.2 873.684  24
  10   4   2 24877.5 832.151  21
  10   4   3 21.5806 101.788  24
  10   4   3 86.4352 92.6625  21
 -10   4  -3 70.0248 71.5536   8
 -10   4  -4 18652.7 639.846   8
  10   4   4 19936.0 692.732  21
 -10   4  -5 1803.45 154.010   8
  10   4   5 1591.65 168.020  21
 -10   4  -6 14440.9 521.209   8
 -10   4  -7 21619.7 706.341   8
 -10   4  -8 9659.30 388.185   8
 -10   4  -9 5404.70 268.856   8
 -10   4 -10 1362.64 137.808   8
  10   4  10 1409.94 154.535  16
 -10   4 -11 240.393 75.1006  10
  10   4  11 239.522 93.7234  16
 -10   4 -12 30.0907 55.7177  10
  10   4  12-4.81006 77.2493  16
 -10   4 -13 213.398 84.0079   8
 -10   4 -13 238.093 63.8570  10
  10   4  13 116.258 75.8791  16
 -10   4 -14 7139.43 299.276   8
 -10   4 -14 7536.50 273.565  10
  10   4  14 7501.78 315.526  16
 -10   4 -15 1468.15 121.608   8
  10   4  15 1773.33 133.370  16
 -10   4 -16 18.2491 48.6673   8
  10   4  16 34.8866 55.1352  16
 -10   4 -17 1117.44 88.9462   8
  10   4  17 948.385 83.7551  16
  10   5 -13 8.12408 29.8207  21
  10   5 -12 51.4442 41.3660  21
  10   5 -11 555.308 68.0993  24
  10   5 -11 582.467 72.1178  21
  10   5 -10 1116.05 99.8446  24
  10   5 -10 1071.45 98.4431  21
  10   5  -9 39.3404 53.9051  24
  10   5  -9 31.2724 53.6876  21
  10   5  -8 364.875 79.9089  24
  10   5  -8 404.142 82.9127  21
  10   5  -7 2124.45 156.016  24
  10   5  -7 2199.21 152.990  21
  10   5  -6 5213.38 254.935  24
  10   5  -6 4970.07 249.766  21
  10   5  -5 671.550 107.164  21
  10   5  -5 599.966 97.9542  24
  10   5  -4 774.137 110.117  24
  10   5  -4 707.379 113.770  21
 -10   5   4 441.721 65.0196  10
  10   5  -3 260.103 85.0653  24
 -10   5   3 283.403 66.1017  10
  10   5  -2 7944.94 356.553  24
 -10   5   2 9542.38 353.478  10
 -10   5   1 1589.99 115.232   8
  10   5  -1 1297.28 136.320  24
 -10   5   0 1447.26 115.093   8
 -10   5   0 1906.98 154.592  10
 -10   5  -1 1032.33 100.670   8
 -10   5  -1 1411.79 136.492  10
 -10   5  -2 526.862 79.0989   8
 -10   5  -2 529.433 100.134  10
 -10   5  -3 644.308 87.5105   8
 -10   5  -3 728.434 114.889  10
 -10   5  -4 4274.23 215.239   8
 -10   5  -4 5289.10 261.942  10
 -10   5  -5 1448.89 121.408   8
 -10   5  -5 1669.54 141.789  10
 -10   5  -6 8181.65 314.883   8
 -10   5  -6 7858.50 333.035  10
 -10   5  -7 5277.48 234.634   8
 -10   5  -8 3736.60 189.547   8
 -10   5  -8 4011.63 201.592  10
  10   5   8 4116.61 217.219  16
 -10   5  -9 515.839 74.5856   8
 -10   5  -9 550.928 76.1529  10
  10   5   9 506.269 89.6766  16
 -10   5 -10 1144.89 97.4938   8
 -10   5 -10 1009.77 89.2386  10
  10   5  10 850.693 98.1381  16
 -10   5 -11 13.4882 45.8436   8
 -10   5 -11 28.0635 39.3451  10
  10   5  11 69.0516 59.2325  16
 -10   5 -12 2090.14 120.571   8
 -10   5 -12 2122.01 109.428  10
  10   5  12 2385.56 134.847  16
  11   0 -21 64.8421 46.4708  11
  11   0 -20 29.9798 55.7586  11
  11   0 -19 22604.0 681.139  11
 -11   0  19 19443.1 590.900  17
  11   0 -18 102.051 77.2291  11
 -11   0  18 16.1707 47.7475  17
  11   0 -17 909.694 125.362  11
 -11   0  17 935.073 95.4627  17
  11   0 -16 61.3457 86.7935  11
 -11   0  16-13.5832 57.8923  17
  11   0 -15 731.047 124.988  11
 -11   0  15 647.700 93.1737  17
  11   0 -14-13.6815 82.7388  11
 -11   0  14 50.9573 67.0485  17
  11   0 -13 169.919 91.1715  11
 -11   0  13 144.353 76.0092  17
  11   0 -12 101.331 94.7392  11
 -11   0  12 17.1339 70.3245  17
  11   0 -11 507.599 123.366  11
 -11   0  11 382.874 94.9994  17
  11   0 -10 59.0988 95.5950  11
 -11   0  10-17.9872 75.1234  17
  11   0  -9 702.563 135.345  11
 -11   0   9 717.423 113.742  17
  11   0  -8 132.883 99.3209  11
 -11   0   8 50.8837 79.1484  17
  11   0  -7 93168.4 2560.56  11
 -11   0   7 89329.7 2453.94  17
  11   0  -6 51.5105 89.0004  11
 -11   0   6-18.9245 78.7651  17
  11   0  -5 28576.0 985.271  11
 -11   0   5 29718.2 912.065  17
  11   0  -4 17.2813 67.3616  24
  11   0  -4 263.399 110.745  11
 -11   0   4 38.1925 84.8368  17
  11   0  -3 15669.1 585.518  24
  11   0  -3 16256.0 635.155  11
 -11   0   3 15933.3 564.297  17
  11   0  -2 17.7420 65.6420  24
  11   0  -2 51.4432 91.7637  11
  11   0  -1 149.880 82.0034  24
  11   0   0-6.08900 68.1064  24
 -11   0   0 4.10049 55.7386   8
 -11   0  -1 24709.5 763.659   8
  11   0   1 24419.7 827.425  24
  11   0   2 50.1482 79.2354  24
 -11   0  -2 35.9411 54.0082   8
 -11   0  -2 25.5729 79.3376  20
 -11   0  -3 1756.61 135.107   8
 -11   0  -3 1514.79 151.748  20
 -11   0  -4-23.1343 53.2256   8
 -11   0  -4 5.13187 81.1779  20
 -11   0  -5 8006.58 325.633   8
 -11   0  -5 9140.01 378.810  20
 -11   0  -6-11.0117 47.2248   8
 -11   0  -6 5.11811 78.7496  20
 -11   0  -7 3003.20 206.674  20
  11   0   8-53.2702 104.525   7
  11   0   9 7554.24 400.731   7
  11   0  10-37.2547 102.336   7
 -11   0 -11 4157.66 236.727  19
  11   0  11 3741.38 278.509   7
  11   0  12 78.8722 106.679   7
 -11   0 -12 9.91242 79.5999  19
  11   0  13 41.8570 105.609   7
 -11   0 -13 130.920 75.8521  19
  11   0  14 13.4216 100.708   7
 -11   0 -14-46.7870 69.9142  19
 -11   0 -15 4876.83 248.058  19
  11   0  15 4553.67 285.672   7
 -11   0 -16 20.8707 64.2272  19
  11   0  17 5845.16 299.075  12
  11   0  18 4.74267 78.6822  12
  11   0  19 41.7380 72.7883  12
  11   0  19 11.5119 66.0678  23
  11   0  20-7.10230 63.2876  12
  11   0  20 59.4220 62.2971  23
  11   0  21 6225.67 244.421  12
  11   0  21 5687.84 234.264  23
  11   0  22 4.15556 34.3520  23
 -11   0 -22 34.4329 48.7487  18
  11   1 -22 3999.56 180.096  11
  11   1 -21-13.8267 50.5259  11
 -11  -1  21 25.6178 32.7474  17
  11   1 -20 1009.42 111.306  11
  11   1 -20 898.076 76.7982  21
 -11  -1  20 991.463 82.5951  17
  11   1 -19 296.664 58.3389  21
  11   1 -19 243.843 86.8848  11
 -11  -1  19 218.843 61.4386  17
  11   1 -18 351.718 98.9534  11
 -11  -1  18 374.656 76.6158  17
  11   1 -17 24.2211 84.8443  11
 -11  -1  17 6.84351 65.9506  17
  11   1 -16 222.146 103.870  11
 -11  -1  16 188.023 79.2800  17
  11   1 -15 2650.24 219.128  11
 -11  -1  15 2414.95 168.717  17
  11  -1 -14 1111.56 128.429  11
  11   1 -14 966.412 160.884  11
 -11  -1  14 1204.08 129.404  17
 -11   1  14 1318.13 106.795  17
  11   1 -13 9094.29 434.038  11
  11  -1 -13 8140.60 369.531  11
 -11  -1  13 8477.97 352.679  17
 -11   1  13 8018.43 318.241  17
  11   1 -12 330.915 119.992  11
  11  -1 -12 324.972 91.9860  11
 -11  -1  12 197.664 91.2811  17
 -11   1  12 185.216 65.2765  17
  11   1 -11 5238.47 325.968  11
  11  -1 -11 4832.65 274.904  11
  11   1 -11 4487.32 239.431  21
 -11  -1  11 4666.97 256.155  17
 -11   1  11 4750.79 233.509  17
  11   1 -10 103.750 60.0584  21
  11   1 -10 197.608 118.125  11
  11  -1 -10 92.0421 73.2579  11
 -11  -1  10 4.77033 79.4418  17
 -11   1  10 60.9853 66.0502  17
  11   1  -9 462.720 81.8475  21
  11   1  -9 348.234 124.608  11
  11  -1  -9 467.056 107.658  11
 -11  -1   9 311.528 95.9326  17
 -11   1   9 340.403 85.8480  17
  11   1  -8 4564.87 310.825  11
  11  -1  -8 4656.95 276.500  11
  11   1  -8 4658.45 238.780  21
  11   1  -7 465.773 131.557  11
  11  -1  -7 514.660 109.028  11
  11   1  -6 8779.73 446.742  11
  11  -1  -6 8736.18 404.712  11
 -11   1   6 8781.90 368.284  20
 -11   1   5 1070.58 125.764  20
  11   1  -5 835.063 149.858  11
  11  -1  -5 811.634 127.009  11
 -11  -1   5 763.506 124.593  17
  11   1  -4 34.5048 93.8116  24
 -11   1   4-4.82194 73.2893  20
  11   1  -4 86.1563 100.775  11
 -11  -1   4 77.1803 84.9213  17
  11   1  -3 208.695 100.449  24
 -11   1   3 212.181 77.5210   8
 -11   1   3 185.426 82.8203  20
  11   1  -3 305.985 114.812  11
 -11  -1   3 232.439 92.0365  17
  11   1  -2 782.124 137.741  24
 -11   1   2 826.164 110.419   8
 -11   1   2 837.959 124.091  20
  11   1  -2 816.952 157.420  11
 -11  -1   2 885.391 129.397  17
 -11   1   1 92707.9 2427.54   8
  11   1  -1 88748.4 2515.52  24
 -11   1   1 91423.2 2441.65  20
 -11  -1   1 92915.1 2434.90  17
  11   1   0 1124.22 163.333  24
 -11   1   0 852.581 111.673   8
 -11   1   0 1034.04 135.418  20
 -11   1  -1 28010.6 820.879   8
  11   1   1 25506.1 892.519  24
 -11  -1  -1 26695.7 832.093  20
 -11   1  -2 1858.19 147.748   8
  11   1   2 1335.07 172.595  24
 -11  -1  -2 1343.95 147.629  20
 -11   1  -2 1411.64 149.339  20
 -11   1  -3 5920.87 275.813   8
  11   1   3 5195.58 323.399  24
 -11  -1  -3 5589.00 284.315  20
 -11   1  -3 5414.31 286.025  20
 -11   1  -4 15710.4 558.498   8
  11   1   4 16664.7 649.561  24
 -11  -1  -4 17016.2 583.659  20
 -11   1  -4 16090.7 579.299  20
 -11   1  -5 4457.76 232.358   8
 -11  -1  -5 4549.23 247.100  20
 -11   1  -5 4141.09 243.414  20
  11   1   5 4032.38 285.933   2
  11  -1   5 4378.80 288.227   2
  11   1   6 407.717 122.853   2
 -11   1  -6 433.796 82.5878   8
 -11  -1  -6 432.234 91.9132  20
  11  -1   6 277.298 114.953   2
  11   1   6 337.480 106.389   7
  11   1   7-13.3707 85.5200   7
 -11   1  -7 34.7497 57.8160   8
 -11  -1  -7 286.714 89.9366  20
  11   1   7 28.8889 94.5346   2
  11  -1   7 14.5012 106.937   2
  11  -1   7-64.4578 126.966   7
  11   1   8 4102.22 284.903   2
  11  -1   8 4095.83 280.753   2
 -11   1  -8 4727.93 237.160   8
  11  -1   8 4651.82 316.551   7
  11   1   8 4506.46 282.279   7
  11   1   9 26237.5 905.946   2
  11  -1   9 26617.2 909.788   2
 -11   1  -9 26618.8 817.762   8
  11  -1   9 26883.3 939.301   7
  11   1   9 26321.6 888.998   7
  11  -1  10 1169.96 182.762   7
  11   1  10 1172.82 150.023   7
 -11   1 -10 1048.29 111.163   8
 -11   1 -10 1007.26 131.813  19
  11   1  10 1213.85 166.736   2
  11  -1  10 1159.44 165.978   2
 -11   1 -11 4972.31 242.163   8
  11   1  11 5027.68 307.921   2
  11  -1  11 5044.93 308.154   2
 -11  -1 -11 4530.92 239.758  19
 -11   1 -11 4384.60 258.808  19
  11  -1  11 4707.09 316.717   7
  11   1  11 4795.91 281.845   7
 -11   1 -12 17956.7 602.248   8
 -11  -1 -12 18751.4 612.238  19
 -11   1 -12 19673.0 652.855  19
  11  -1  12 18141.9 710.191   7
  11   1  12 18075.4 661.381   7
 -11   1 -13 10800.9 399.285   8
 -11  -1 -13 10394.4 397.658  19
 -11   1 -13 10435.3 430.155  19
  11  -1  13 10912.1 498.679   7
  11   1  13 11341.7 454.950   7
  11  -1  14 773.772 150.620   7
 -11  -1 -14 758.911 91.8568  19
 -11   1 -14 894.654 124.979  19
  11   1  15 7477.42 340.864  12
 -11   1 -15 7976.46 346.667  19
  11  -1  15 8517.30 406.572   7
  11   1  16 672.832 104.033  12
 -11   1 -16 653.513 98.3398  19
  11  -1  17 1533.66 164.493  12
  11   1  17 1820.34 142.167  12
  11  -1  18 14.9628 90.4856  12
  11  -1  19 994.599 127.989  12
  11  -1  19 851.513 95.4992  23
  11  -1  20 806.188 106.404  12
  11  -1  20 732.788 77.7974  23
  11   1  20 940.419 98.4732  23
  11  -1  21 299.217 70.8708  12
  11  -1  21 326.371 47.5170  23
  11   1  21 428.192 69.1336  23
 -11   1 -21 378.630 69.3017  18
  11  -1  22 307.998 58.8582  12
 -11  -1 -22 273.439 51.1860  18
 -11  -2  21 3280.16 131.657  17
  11   2 -20 2674.40 131.446  21
 -11  -2  20 2696.72 129.221  17
  11   2 -19 6725.73 254.476  21
 -11  -2  19 7144.29 251.700  17
 -11   2  18 1291.25 86.9879   8
  11   2 -18 1098.60 101.791  21
 -11  -2  18 1189.52 102.845  17
 -11   2  17 1469.61 102.626   8
  11   2 -17 1398.46 116.362  21
 -11  -2  17 1425.49 119.059  17
 -11   2  16 29142.5 817.324   8
  11   2 -16 26816.1 901.546  11
  11   2 -16 28256.7 846.420  21
 -11  -2  16 27652.5 834.842  17
 -11   2  15 5143.99 226.194   8
  11   2 -15 5175.95 300.719  11
  11   2 -15 4642.15 239.242  21
 -11   2  14 35.4566 49.6860   8
  11   2 -14 44.2614 62.0217  21
  11   2 -14-13.3552 94.0241  11
 -11   2  13 423.055 82.7728   8
  11   2 -13 316.114 83.1077  21
  11   2 -13 364.957 115.579  11
 -11   2  12 2692.32 172.901   8
  11   2 -12 2637.31 234.949  11
  11   2 -12 3065.39 192.651  21
 -11  -2  12 2607.77 187.396  17
 -11   2  11 5028.07 246.782   8
  11   2 -11 4497.99 302.500  11
  11   2 -11 4464.07 248.101  21
 -11  -2  11 4380.36 247.320  17
 -11   2  10 3095.36 189.498   8
  11   2 -10 2615.96 242.341  11
  11   2 -10 2456.37 185.725  21
 -11  -2  10 2970.07 197.180  17
 -11   2   9 2569.67 176.117   8
  11   2  -9 2598.55 240.578  11
  11   2  -9 2609.04 186.091  21
 -11  -2   9 2576.68 185.526  17
 -11   2   8 14501.1 518.402   8
  11   2  -8 14608.5 605.632  11
  11   2  -8 13945.4 529.711  21
 -11  -2   8 14541.2 519.420  17
 -11   2   7 14647.8 501.014   8
  11   2  -7 13223.4 577.525  11
  11   2  -7 12371.1 496.463  21
 -11   2   7 13179.5 468.507  20
 -11  -2   7 13379.4 492.241  17
 -11   2   6 10613.8 425.092   8
  11   2  -6 10759.4 507.785  11
  11   2  -6 10804.2 435.912  21
 -11   2   6 11153.8 411.885  20
 -11  -2   6 10573.7 421.603  17
 -11   2   5 34766.2 1041.56   8
  11   2  -5 34295.8 1144.66  11
  11   2  -5 34368.7 1054.04  21
 -11   2   5 34801.3 1025.86  20
 -11  -2   5 34289.4 1040.08  17
 -11   2   4 11995.0 458.917   8
  11   2  -4 11778.8 530.610  24
  11   2  -4 12406.7 542.670  11
  11   2  -4 11246.2 456.655  21
 -11   2   4 11311.0 435.038  20
 -11  -2   4 12137.6 455.529  17
  11   2  -3 2314.54 219.270  24
  11   2  -3 1987.88 211.389  11
  11   2  -3 2188.81 174.654  21
 -11   2   3 2165.29 163.510  20
 -11  -2   3 1952.44 163.047  17
  11   2  -2 211.721 116.856  24
  11   2  -2 189.844 76.3273  21
 -11   2   2 304.132 86.1344  20
  11   2  -2 314.451 131.577  11
 -11  -2   2 353.242 91.4927  17
  11   2  -1 1920.56 210.937  24
  11   2  -1 1920.61 161.476  21
 -11   2   1 1926.00 157.662  20
 -11  -2   1 2286.21 168.844  17
  11   2   0 8.02662 108.538  24
  11   2   0-26.4997 66.9892  21
 -11   2   0 68.3966 79.0438   8
 -11   2   0 43.2088 74.4694  20
  11   2   1 185.798 125.886  24
  11   2   1 191.279 79.5270  21
 -11   2  -1 141.398 81.0227   8
 -11  -2  -1 172.069 82.4193  20
 -11   2  -1 238.301 86.2647  20
 -11   2  -2 18511.3 647.403   8
  11   2   2 19797.7 751.004  24
  11   2   2 19266.1 665.060  21
 -11  -2  -2 20133.9 654.416  20
  11   2   3 286.585 118.409  24
  11   2   3 373.213 88.2904  21
  11   2   3 226.205 109.206   2
  11  -2   3 476.645 120.449   2
 -11   2  -3 427.491 92.1231   8
 -11  -2  -3 375.208 89.0542  20
 -11   2  -4 2235.92 172.343   8
  11   2   4 2471.87 238.735  24
  11   2   4 2563.34 184.921  21
 -11  -2  -4 2424.64 169.118  20
  11   2   4 2442.79 203.580   2
  11  -2   4 2371.73 200.291   2
  11   2   5 739.786 156.481  24
  11   2   5 858.548 109.475  21
 -11  -2  -5 940.250 108.899  20
 -11   2  -5 729.182 110.417   8
  11   2   5 448.360 116.381   2
  11  -2   5 383.588 114.328   2
  11   2   6 12118.0 522.843   2
  11  -2   6 12292.0 525.948   2
 -11   2  -6 13734.8 500.723   8
 -11  -2  -6 14932.8 492.327  20
  11  -2   6 14098.8 588.355   7
  11   2   7 24314.3 809.201   2
  11  -2   7 24502.0 811.471   2
 -11   2  -7 24364.1 759.486   8
 -11  -2  -7 22414.6 720.406  20
 -11   2  -7 21737.2 755.269  19
  11  -2   7 23206.2 852.792   7
 -11   2  -8 2829.87 187.471   8
  11   2   8 2928.87 218.390   2
  11  -2   8 2445.74 203.391   2
 -11   2  -8 2229.22 181.457  19
  11  -2   8 2698.60 238.932   7
 -11   2  -9 18620.0 609.196   8
  11   2   9 18309.1 649.600   2
  11  -2   9 17709.4 645.530   2
  11  -2   9 17907.1 690.177   7
 -11   2 -10 2583.14 179.043   8
 -11   2 -10 2426.12 189.550  19
  11   2  10 2564.07 183.156  16
  11  -2  10 2209.39 220.043   7
 -11   2 -11 4635.95 243.118   8
 -11   2 -11 4493.98 253.735  19
  11  -2  11 4545.19 301.862   7
  11  -2  12 397.136 127.550   7
 -11   2 -12 427.604 92.4512   8
 -11   2 -12 383.423 106.874  19
  11  -2  13 27.1243 110.122   7
  11   2  13 36.4173 77.7474  23
 -11   2 -13 120.649 71.5064   8
 -11   2 -13-9.99049 88.4878  19
  11  -2  14 665.304 142.118   7
  11   2  14 754.130 116.802  23
 -11   2 -14 620.034 93.8654   8
  11   2  15 3568.60 219.776  23
 -11   2 -15 3973.70 207.460   8
  11   2  16 314.114 86.6016  23
 -11   2 -16 151.368 62.0609   8
  11  -2  17 12375.7 463.718  12
  11   2  17 11436.8 431.026  23
 -11   2 -17 12136.2 409.150   8
  11  -2  18 16499.5 555.496  12
  11   2  18 15580.1 526.114  23
  11  -2  19 5389.85 245.198  12
  11   2  19 5135.15 227.353  23
 -11   2 -19 4821.88 219.576  18
  11   2  20 6278.06 235.235  23
 -11   2 -20 5038.37 215.672  18
  11  -2  21 5404.16 212.006  12
  11   2  21 5123.65 199.976  23
  11   3 -19 682.133 60.1978  21
 -11  -3  19 711.664 58.7242  17
  11   3 -18 3379.57 174.027  11
 -11  -3  18 3718.27 153.868  17
  11   3 -17 7289.93 300.935  11
  11   3 -17 8055.67 286.305  21
 -11  -3  17 7370.00 266.200  17
  11   3 -16 524.221 77.3543  21
  11   3 -16 575.247 89.1249  11
 -11  -3  16 559.357 76.0227  17
 -11   3  15 1552.25 98.0933   8
  11   3 -15 1910.61 152.125  11
  11   3 -15 2032.50 139.863  21
 -11  -3  15 2065.58 130.518  17
  11   3 -14 6163.29 296.224  11
  11   3 -14 6595.29 276.778  21
 -11  -3  14 6222.63 255.410  17
 -11   3  13 14977.5 473.892   8
  11   3 -13 15462.1 558.525  11
  11   3 -13 14769.5 515.542  21
 -11  -3  13 14406.9 486.884  17
  11   3 -12 58.9491 69.2058  21
 -11   3  12 35.3696 50.2785   8
  11   3 -12-17.3910 79.2132  11
 -11  -3  12 39.0788 66.3142  17
 -11   3  11 4597.78 219.988   8
  11   3 -11 4688.95 278.779  11
  11   3 -11 4773.05 252.682  21
 -11  -3  11 4540.35 227.673  17
 -11   3  10 9715.81 368.040   8
  11   3 -10 9684.21 435.188  11
  11   3 -10 9624.92 398.139  21
 -11  -3  10 9543.79 370.800  17
 -11   3   9 2340.51 156.516   8
  11   3  -9 2105.41 193.331  11
  11   3  -9 1762.73 157.923  21
 -11  -3   9 1812.99 146.184  17
 -11   3   8 3271.50 196.786   8
  11   3  -8 3562.47 258.707  11
  11   3  -8 3934.92 233.809  21
 -11  -3   8 3490.60 201.442  17
 -11   3   7 9294.33 377.841   8
  11   3  -7 9572.88 444.200  11
  11   3  -7 9668.76 409.208  21
 -11  -3   7 9131.12 365.997  17
  11   3  -6 563.064 108.409  21
 -11   3   6 591.140 100.644   8
  11   3  -6 523.154 129.335  11
 -11  -3   6 658.811 102.622  17
 -11   3   5 20090.0 659.832   8
  11   3  -5 20716.5 742.689  11
  11   3  -5 18591.8 678.164  21
 -11  -3   5 19413.5 636.198  17
  11   3  -4 654.029 117.363  21
 -11   3   4 444.869 90.0085   8
  11   3  -4 439.655 122.683  11
 -11  -3   4 565.526 99.0999  17
 -11   3   3 4515.78 250.921   8
  11   3  -3 4593.19 272.601  21
 -11  -3   3 4759.85 237.733  17
 -11   3   2 18988.1 661.202   8
  11   3  -2 20827.5 706.629  21
 -11  -3   2 20091.6 643.693  17
 -11   3   1 2998.29 200.649   8
  11   3  -1 2745.53 211.101  21
 -11  -3   1 3197.59 190.067  20
 -11   3   0 5044.60 276.609   8
  11   3   0 5957.04 359.961  24
  11   3   0 5906.34 313.831  21
 -11  -3   0 6296.18 273.295  20
 -11   3   0 5951.95 271.961  19
 -11   3  -1 12622.0 472.235   8
  11   3   1 11897.4 553.692  24
  11   3   1 12615.6 496.327  21
 -11   3  -1 11381.0 440.918  19
 -11   3  -2 5568.70 277.889   8
  11   3   2 5325.88 337.392  24
  11   3   2 5389.55 293.616  21
 -11   3  -2 4872.63 254.041  19
  11   3   3 852.618 167.883  24
  11   3   3 716.413 119.980  21
 -11   3  -3 843.063 111.767  19
  11  -3   3 758.062 145.132   7
  11  -3   4 1415.61 178.519   7
  11   3   4 1935.91 208.099  24
  11   3   4 1879.90 170.977  21
 -11   3  -4 1662.65 143.790  19
  11   3   5 14404.8 526.718  21
 -11   3  -5 12705.3 486.129  19
  11  -3   5 13251.8 554.058   7
  11  -3   6 189.619 111.638   7
 -11   3  -6 144.877 86.1585   8
 -11   3  -6 166.798 78.8936  19
  11  -3   7 735.641 137.307   7
 -11   3  -7 841.918 115.511   8
 -11   3  -7 865.165 119.482  19
 -11   3  -8 9318.77 383.942   8
 -11   3  -8 9279.65 383.620  19
  11  -3   8 9256.62 424.748   7
 -11   3  -9 14363.7 510.680   8
 -11   3  -9 13209.3 499.390  19
  11  -3   9 14218.7 553.838   7
  11   3  10 1713.28 144.885  23
 -11   3 -10 2068.85 162.422   8
 -11   3 -10 1787.10 153.609  19
  11   3  10 2115.32 174.129  16
  11  -3  10 2134.91 191.689   7
  11   3  11 7290.06 312.893  23
 -11   3 -11 7389.29 325.062   8
 -11   3 -11 6962.37 314.658  19
  11   3  11 7247.84 334.148  16
  11  -3  11 7126.83 349.292   7
  11   3  12 31839.6 957.368  23
 -11   3 -12 32831.5 977.604   8
  11   3  12 32984.4 985.975  16
  11  -3  12 31948.5 1007.24   7
  11   3  13 3143.58 187.693  23
 -11   3 -13 3407.67 200.848   8
  11   3  13 3623.74 206.018  16
  11  -3  14 228.870 86.6105  12
  11   3  14 243.963 70.2371  23
 -11   3 -14 449.136 84.5211   8
 -11   3 -14 340.157 64.5247  10
  11   3  14 277.859 77.8697  16
  11  -3  15 9335.95 372.554  12
  11   3  15 9204.64 348.475  23
  11   3  15 9474.23 357.853  16
  11  -3  16 104.081 66.6806  12
  11   3  16 101.930 55.2545  23
 -11   3 -16 107.821 57.7678   8
  11   3  16 146.023 55.5449  16
  11  -3  17 1235.37 106.669  12
  11   3  17 1124.17 91.3923  23
 -11   3 -17 1237.68 98.0601   8
  11  -3  18 100.547 48.9120  12
  11   3  18 131.403 43.2026  23
  11   4 -16 6507.50 240.029  24
  11   4 -15 3858.82 183.373  24
  11   4 -15 4016.17 170.430  21
  11   4 -14 1575.94 121.350  24
  11   4 -14 1651.40 110.202  21
 -11  -4  14 1500.91 84.4167  17
  11   4 -13 4130.17 213.393  24
  11   4 -13 4510.02 201.004  21
 -11  -4  13 4049.86 163.927  17
  11   4 -12 905.815 111.477  24
  11   4 -12 832.620 95.1399  21
 -11  -4  12 790.254 70.3960  17
  11   4 -11 8696.21 362.206  24
  11   4 -11 8773.20 338.741  21
 -11  -4  11 8602.97 292.742  17
  11   4 -10 935.212 124.229  24
  11   4 -10 930.193 109.378  21
 -11  -4  10 874.831 78.1330  17
 -11   4   9 15742.3 500.318   8
  11   4  -9 17754.6 605.023  24
  11   4  -9 17385.2 568.127  21
 -11  -4   9 16148.0 499.971  17
 -11   4   8 5612.02 232.900   8
  11   4  -8 5969.57 308.869  24
  11   4  -8 5994.08 279.624  21
 -11  -4   8 5626.84 224.631  17
 -11   4   7 2632.88 149.427   8
  11   4  -7 2340.30 194.581  24
  11   4  -7 2243.74 173.687  21
 -11   4   6 6265.22 269.835   8
  11   4  -6 6799.62 347.009  24
  11   4  -6 7207.06 327.729  21
 -11   4   5 10650.3 396.611   8
  11   4  -5 11378.7 481.269  24
  11   4  -5 11513.2 450.890  21
 -11   4   4 6566.70 281.361   8
  11   4  -4 6187.77 337.141  24
  11   4  -4 6557.29 316.685  21
 -11   4   3 2786.87 173.135   8
  11   4  -3 2894.83 231.028  24
  11   4  -3 2662.44 198.846  21
 -11   4   2 6722.43 298.474   8
  11   4  -2 7517.24 376.769  24
  11   4  -2 7415.41 345.774  21
 -11   4   1 17425.4 590.858   8
  11   4  -1 18617.4 679.826  24
  11   4  -1 18183.1 638.326  21
  11   4   0 590.439 128.278  24
  11   4   0 637.200 119.771  21
 -11   4   0 600.379 94.0734   8
  11   4   1 168.242 101.043  24
  11   4   1 98.3256 83.0833  21
 -11   4  -1 139.809 78.2673   8
  11   4   2 445.794 113.723  24
  11   4   2 303.269 91.1462  21
 -11   4  -2 278.178 83.3092   8
 -11   4  -3 9428.72 376.077   8
  11   4   3 9663.92 407.990  21
 -11   4  -4 2649.13 174.797   8
 -11   4  -5 1721.37 142.387   8
 -11   4  -6 9090.41 366.428   8
 -11   4  -7 2556.42 172.169   8
 -11   4  -8 53.2463 65.0516   8
  11   4   9 14854.7 528.147  16
 -11   4 -10 1419.25 122.272  10
  11   4  10 1124.09 123.663  16
 -11   4 -11 16946.9 525.290  10
  11   4  11 14510.1 522.927  16
 -11   4 -12 194.109 66.9416   8
 -11   4 -12 263.102 57.1503  10
  11   4  12 297.483 74.5766  16
 -11   4 -13 12217.5 414.852   8
 -11   4 -13 11572.4 379.060  10
  11   4  13 12530.4 416.354  16
 -11   4 -14 3365.11 168.065   8
  11   4  14 3468.75 167.099  16
 -11   4 -15 15271.4 471.605   8
  11   5  -8 1045.57 86.6251  24
  11   5  -7 5551.09 230.549  24
  11   5  -6 107.932 54.5428  24
  11   5  -5 1353.63 113.185  24
  11   5  -4 4924.98 223.171  24
  11   5  -4 4314.75 214.634  21
  11   5  -3 11429.8 337.989  21
 -11   5   3 5705.82 234.204  10
  11   5  -2 6821.15 278.410  21
 -11   5   2 6041.86 238.447  10
  11   5  -1 153.810 66.0578  21
 -11   5   1 18.3750 36.6275   8
 -11   5   1 34.0938 44.0830  10
 -11   5   0 1073.17 86.2085   8
 -11   5   0 1388.52 110.335  10
 -11   5  -1 7041.43 271.383   8
 -11   5  -1 8337.36 305.746  10
 -11   5  -2 64.7788 48.2686   8
 -11   5  -2 50.7192 57.4719  10
 -11   5  -3 211.840 55.4054   8
 -11   5  -3 182.963 64.4760  10
 -11   5  -4 32.9619 47.4512   8
 -11   5  -4 32.7129 51.3529  10
 -11   5  -5 15078.2 487.780   8
 -11   5  -5 16683.4 510.356  10
 -11   5  -6 2887.50 149.080   8
  11   5   6 3153.55 173.263  16
 -11   5  -7 888.617 80.5940   8
  11   5   7 1153.07 103.042  16
 -11   5  -8-11.8680 35.7719   8
 -11   5  -8 28.8086 39.6897  10
  11   5   8 19.9461 45.2468  16
 -11   5  -9 2498.44 127.047   8
 -11   5  -9 2782.00 130.133  10
  11   5   9 2478.07 135.287  16
  12   0 -19 2.94653 42.8738  11
  12   0 -18 13915.7 474.074  11
  12   0 -17 25.7775 66.1060  11
 -12   0  17 19.2254 49.0031  17
  12   0 -16 830.076 114.422  11
 -12   0  16 839.558 86.9118  17
  12   0 -15 48.3138 80.2207  11
 -12   0  15 44.0700 58.6029  17
  12   0 -14 16199.8 595.574  11
 -12   0  14 15455.8 514.632  17
  12   0 -13-6.17347 76.6054  11
 -12   0  13 11.2048 65.9516  17
  12   0 -12 568.673 121.178  11
 -12   0  12 774.586 103.799  17
  12   0 -11 26.8690 85.4115  11
 -12   0  11-16.7011 65.7908  17
  12   0 -10 4651.76 287.080  11
 -12   0  10 4085.89 229.567  17
  12   0  -9-14.1153 97.4254  11
 -12   0   9-31.4287 75.2670  17
  12   0  -8 29821.8 960.984  11
 -12   0   8 27127.5 868.938  17
  12   0  -7 94.3155 97.5946  11
 -12   0   7 14.0860 89.5623  17
  12   0  -6 5280.25 317.207  11
 -12   0   6 4632.68 256.068  17
  12   0  -5 29.6229 96.9305  11
  12   0  -4 30814.9 1031.77  11
 -12   0   3 30.9609 79.7222  20
 -12   0   2 1695.89 142.705   8
 -12   0   2 1874.67 167.515  20
 -12   0   1 25.5025 57.7800   8
 -12   0   0 49481.0 1359.73   8
  12   0   0 45545.3 1407.28  24
 -12   0  -1 37.3758 56.4584   8
 -12   0  -2 6556.18 283.717   8
 -12   0  -2 5510.13 299.834  20
 -12   0  -3-27.9676 54.0273   8
 -12   0  -3 31.9039 90.0481  20
 -12   0  -4 27350.0 827.060   8
 -12   0  -4 27382.6 871.960  20
 -12   0  -5 45.1508 52.2131   8
 -12   0  -5 52.8190 92.9871  20
 -12   0  -6 44564.2 1312.32  20
  12   0   7-54.1693 112.608   7
  12   0   8 25766.9 908.161   7
  12   0   9-7.43994 107.763   7
  12   0  10 244.802 120.775   7
 -12   0 -10 139.958 81.8730  19
  12   0  11 111.689 119.035   7
 -12   0 -11 106.498 80.3563  19
 -12   0 -12 100704. 2716.71  19
  12   0  12 101855. 2792.83   7
  12   0  13-6.34936 84.9488   7
 -12   0 -13 17.9358 74.6497  19
  12   0  14 1268.05 158.734   7
 -12   0 -14 1424.48 130.847  19
 -12   0 -15 70.3733 63.5109  19
  12   0  16 7417.12 333.394  12
 -12   0 -16 7677.29 302.652  19
  12   0  17-16.8489 72.0485  12
  12   0  18 2164.10 148.285  12
  12   0  18 2039.09 143.889  23
  12   0  19 23.8773 54.6227  12
  12   0  19 14.9031 54.5488  23
  12   0  20 50.2301 40.9870  12
  12   0  20 130.239 48.5337  23
 -12   1  20 7033.17 238.640   8
  12   1 -20 8857.62 292.476  11
 -12   1  19 81.7930 37.0069   8
  12   1 -19 142.374 58.6475  11
 -12  -1  19 62.1557 40.3689  17
  12   1 -18 1936.88 147.097  11
 -12  -1  18 1797.42 112.190  17
  12   1 -17 415.677 94.7969  11
 -12  -1  17 380.213 70.1672  17
  12   1 -16 36639.9 1066.95  11
 -12  -1  16 33476.6 978.508  17
  12   1 -15 63.6059 84.9090  11
 -12  -1  15 47.5371 68.9256  17
  12   1 -14 4736.87 279.087  11
 -12   1  14 4160.70 190.937  20
 -12  -1  14 4453.15 222.903  17
 -12   1  13 318.182 66.1330  20
  12   1 -13 336.172 112.295  11
 -12  -1  13 327.076 89.8671  17
 -12   1  12 7937.04 311.526  20
 -12  -1  12 7848.54 337.286  17
  12   1 -11 5062.50 314.037  11
  12  -1 -11 5218.06 271.524  11
 -12   1  11 5006.33 236.629  20
 -12  -1  11 5117.33 260.867  17
  12   1 -10 5435.91 329.163  11
  12  -1 -10 4997.29 276.976  11
 -12   1  10 5501.03 254.428  20
 -12  -1  10 5640.32 275.949  17
  12   1  -9 4127.88 287.474  11
  12  -1  -9 4302.78 255.110  11
 -12   1   9 4309.75 225.232  20
 -12  -1   9 4341.74 242.466  17
[truncated: 48,580 more chars]
